# Supplementary material for: Prospective multicenter assessment of patient preferences for properties of gadolinium-based contrast media and their potential socioeconomic impact in a screening breast MRI setting
Source: Eur Radiol. 2021 May 28;31(12):9139–49. doi: 10.1007/s00330-021-07982-y (PMC8160413; doi:10.1007/s00330-021-07982-y)
Supplement: Supplementary file 3 — (XLSX 187 kb) [file 330_2021_7982_MOESM3_ESM.xlsx]

## Sheet: Calculator
	Product 1	Product 2	Product 3	Product 4	Product 5	Product 6	Product 7
Include (0/1)?	1	1	1	1	1	1	1
Sensitivity (%)	83	94	94	83	78	83	80
Out of Pocket Expense ($)	83	100	72	25	100	75	25
Retention (molecules remain for every 100 million molecules administered)	4.5	4	0.2	20	0.2	0.1	1
Severe Allergic Reactions (in hundred-thousand)	2.1	12	5.7	1.6	12	18	1
Mild Allergic Reactions (in hundred-thousand)	39	130	150	12	72	130	10
Share of Preference (%)	5.41084	19.5439	55.7419	7.45631	0.863743	0.607888	10.3754
Standard Error	0.586135	0.890119	1.87116	0.781977	0.19516	0.124731	1.18669
95% Lower Confidence Limit	4.26201	17.7993	52.0744	5.92364	0.48123	0.363415	8.04949
95% Upper Confidence Limit	6.55966	21.2885	59.4094	8.98899	1.24626	0.852361	12.7013
Instructions	(1) Select number of products to include. To include a product, enter a value of 1 in row 2; to exclude it, enter a value of 0
	(2) Enter attribute values for each product included in rows 3,4,5,6, and 7. The simulator uses interpolation and extrapolation to allow for levels outside of the ranges that were asked in the survey. However, the levels asked in the survey were as follows: sensitivity: 80% vs. 85% vs. 90% vs. 95%; Out of Pocket Expense: $25 vs. $50 vs. $100; Retention (molecules remaining for every 100 million m…
	(3) Share of Preference (and standard error and confidence interval) are shown in rows 8,9,10, and 11)

## Sheet: Respondent Data
ID	8.0 out of 10 (80%)	8.5 out of 10 (85%)	9.0 out of 10 (90%)	9.5 out of 10 (95%)	$25.00	$50.00	$100.00	1 molecule remains for every 100 million molecules administered (0.000001%)	10 molecules remain for every 100 million molecules administered (0.00001%)	50 molecules remain for every 100 million molecules administered (0.00005%)	100 molecule remains for every 100 million molecules administered (0.0001%)	1 in hundred-thousand (0.001%)	12 in hundred-thousand (0.012%)	19 in hundred-thousand (0.019%)	10 in hundred-thousand (0.01%)	150 in hundred-thousand (0.15%)	1000 in hundred-thousand (1%)
9	-3.61	-2.02	1.54	4.09	0.03	0.73	-0.75	1.13	0.24	-0.09	-1.28	1.54	-0.11	-1.43	1.3	-0.03	-1.28
10	-6.1	-2.3	1.66	6.74	0.44	-0.12	-0.31	1.3	0.1	-0.66	-0.74	0.23	-0.17	-0.06	-0.56	-0.13	0.69
24	-1.74	-0.76	-0.26	2.75	-0.2	0.2	0	0.37	0.18	-0.03	-0.52	0.76	0.31	-1.07	0.4	0.8	-1.21
25	-6.51	-2.39	1.74	7.16	0.1	0.2	-0.3	1.26	-0.25	-0.56	-0.45	1.18	-0.37	-0.81	-0.72	0.01	0.71
26	-4.06	-1.16	0.7	4.52	-0.73	0.55	0.17	0.66	-0.14	-0.48	-0.04	2.81	-0.31	-2.51	0.56	-0.25	-0.32
27	-6.31	-2.11	1.6	6.82	-0.69	0.18	0.51	0.24	0.11	-0.31	-0.04	2.24	-0.21	-2.03	1.53	0.11	-1.64
28	-2.91	-1.66	1.06	3.5	0.01	-0.05	0.04	0.34	0.24	-0.8	0.21	2.52	-0.27	-2.25	1.96	-0.14	-1.83
29	-5.86	-2.07	1.72	6.22	-0.32	-0.31	0.63	0.38	0.08	-0.18	-0.27	1.39	0.21	-1.6	2.12	0.41	-2.52
30	-4.89	-1.88	1.47	5.3	-0.13	0.19	-0.06	1.23	0.48	-0.58	-1.13	1.21	-0.52	-0.69	0.24	0.49	-0.73
32	-3.47	-1.58	1.13	3.93	-0.07	0.41	-0.34	0.22	-0.03	0.04	-0.23	2.49	-0.2	-2.29	2.1	0	-2.1
33	-4.16	-1.18	1.29	4.05	0.58	0.23	-0.81	1.6	0.45	0.12	-2.17	0.32	-0.08	-0.24	1.15	0.55	-1.69
34	1.39	0.2	0.02	-1.61	-0.43	-0.44	0.88	0.94	0.68	-0.93	-0.69	2.42	-0.49	-1.93	1.16	-0.05	-1.11
43	-3.33	-0.78	0.66	3.45	-0.96	-0.05	1.01	1.91	1.02	-0.58	-2.35	0.38	-0.16	-0.22	-0.34	0.35	-0.01
47	-3.5	-1.43	0.88	4.05	0.11	-0.26	0.15	-0.15	-0.7	0.21	0.64	1.93	0.46	-2.39	2.46	0.2	-2.66
77	-3.98	-1.74	1.45	4.27	0.15	-0.27	0.13	1.08	-0.01	-0.04	-1.03	0.04	-0.46	0.42	0.99	-0.15	-0.84
80	1.38	0.7	-0.35	-1.74	-0.53	-0.04	0.57	1.48	0.72	-0.23	-1.97	1.82	-0.4	-1.42	1.77	-0.13	-1.63
81	-2.86	-1.5	1.07	3.29	1.45	0.42	-1.86	0.81	0	0.07	-0.88	-0.07	-0.3	0.36	1.39	0.25	-1.64
85	-6.27	-2.44	2.11	6.59	-0.33	0	0.33	1	0.77	-0.79	-0.98	1.75	-0.56	-1.19	0.22	0.28	-0.49
93	-3.4	-1.13	1.02	3.51	0	-0.16	0.16	1.4	0.38	-0.29	-1.5	0.77	-0.69	-0.08	1.33	0.78	-2.11
94	-3.78	-1.07	1.65	3.2	-0.2	-0.1	0.29	0.25	-0.01	-0.54	0.29	2.41	-0.3	-2.11	2.6	0.27	-2.88
118	-5.71	-2.06	1.77	6.01	0.93	0.22	-1.15	0.5	-0.5	0.15	-0.16	1.26	-0.62	-0.63	0.88	-0.39	-0.49
121	-5.57	-2.09	1.72	5.94	0.62	-0.11	-0.51	0.12	-0.37	-0.09	0.34	1.36	0.02	-1.39	1.75	-0.06	-1.69
122	0.48	0.48	0.37	-1.33	0.09	0.41	-0.5	1.4	0.47	-0.1	-1.77	1.94	-0.54	-1.41	1.61	-0.28	-1.33
123	0.98	0.43	-0.01	-1.4	0.62	-0.41	-0.21	0.2	0.05	0.07	-0.31	1.95	-0.31	-1.64	3.09	0.09	-3.18
124	-3.63	-1.01	1.12	3.53	1.34	0.26	-1.6	1.34	-0.02	-0.02	-1.3	-0.21	-0.46	0.67	0.41	-0.12	-0.29
125	-6.21	-2.02	1.87	6.36	0.51	0.37	-0.88	0.22	-0.09	-0.02	-0.11	1.13	-0.05	-1.08	1.7	0.57	-2.27
156	-3.87	-0.88	1.57	3.18	-0.21	-0.01	0.22	0.3	-0.02	0.03	-0.31	1.72	-0.17	-1.55	3.12	0.36	-3.48
157	-1.97	-1.42	0.51	2.88	-0.2	0.02	0.18	1	0.32	-0.31	-1.01	2.6	-0.94	-1.66	0.07	-0.56	0.49
161	-0.75	-0.02	-0.12	0.89	-0.37	0.04	0.33	0.04	-0.31	0.57	-0.3	1.99	-0.76	-1.22	1.96	-0.86	-1.1
164	-0.15	0.24	0.49	-0.58	0.41	0.52	-0.93	0.76	0.54	-0.55	-0.75	1.69	-0.44	-1.25	1.96	-0.03	-1.93
165	-6.72	-2.5	1.97	7.25	-0.92	0.12	0.81	0.62	0.35	-0.85	-0.12	1.82	-0.29	-1.53	0.71	0	-0.71
166	-5.76	-1.58	1.62	5.72	-0.37	0.11	0.26	1.53	0.18	-0.35	-1.36	1.09	-0.15	-0.95	0.69	0.71	-1.4
167	-4.66	-1.42	1.93	4.14	-0.12	0.22	-0.1	1.06	0.52	-1.4	-0.18	1.85	-0.43	-1.41	0.59	-0.38	-0.22
168	-5.51	-2.23	1.59	6.15	0.95	-0.14	-0.8	0.61	-0.47	0.56	-0.69	0.81	-0.05	-0.76	1.43	0.29	-1.72
170	-6.6	-2.2	1.99	6.82	-0.8	0.16	0.65	0.85	0.49	-0.86	-0.48	2.17	-0.32	-1.85	0.77	0.19	-0.96
171	-5.48	-1.9	1.81	5.58	0.45	0.06	-0.51	0.59	-0.37	0.2	-0.42	0.98	-0.4	-0.58	2.06	0.21	-2.27
176	-5.58	-2.02	1.69	5.92	-0.58	0.71	-0.13	0.87	0.2	-0.3	-0.77	1.98	-0.39	-1.59	0.8	0	-0.81
177	-6.15	-1.87	1.65	6.37	-0.74	0.14	0.6	0.95	0.41	-0.65	-0.71	2.26	-0.28	-1.98	0.51	0.34	-0.84
180	-2.18	-1.03	1.33	1.87	0.25	-0.07	-0.18	1.88	0.32	-0.66	-1.55	0.4	0.05	-0.45	0.57	0.45	-1.02
181	-6.53	-2.18	1.53	7.19	-0.95	0.12	0.83	1.02	0.69	-0.91	-0.8	1.75	-0.26	-1.49	0.49	0.11	-0.59
182	-2.65	-0.28	0.85	2.08	-0.75	0.01	0.74	1.36	0.54	-0.76	-1.14	2.22	-0.89	-1.33	1.09	0.05	-1.14
184	-5.93	-2.06	2.08	5.91	0.06	-0.04	-0.03	0.64	0.14	-0.64	-0.14	0.77	0.01	-0.78	1.49	0.39	-1.88
185	-1.21	-0.43	0.1	1.54	-0.18	0.46	-0.28	1.03	0.59	-0.86	-0.77	0.18	0.21	-0.39	-0.84	0.53	0.32
186	-5.71	-2.42	1.95	6.17	0.12	0.14	-0.26	-0.06	-0.37	0.19	0.24	1.82	0.02	-1.84	2.11	0.16	-2.27
187	-4.43	-1.53	1.41	4.55	0.13	0.17	-0.3	0.49	-0.22	-0.04	-0.23	1.84	-0.24	-1.6	2.29	0.37	-2.66
188	-6.36	-2	1.85	6.51	-0.27	0.18	0.09	1.55	0.42	-0.4	-1.56	0.49	-0.26	-0.24	0.75	0.43	-1.18
189	-2.73	-1.12	1.35	2.5	-0.05	-0.03	0.07	0.72	0.16	-0.11	-0.77	0.23	-0.26	0.03	1.85	-0.09	-1.76
190	-4.55	-0.98	1.63	3.89	-0.78	0.25	0.54	1.13	1.05	-0.96	-1.22	1.45	-0.11	-1.34	1.25	0.84	-2.09
191	-3.3	-1.61	1.67	3.24	-0.68	-0.17	0.85	0.65	0.34	-0.54	-0.45	2.24	-0.61	-1.62	2.09	-0.12	-1.97
192	-6.31	-2.27	1.78	6.8	-0.39	0.22	0.17	0.73	0.31	-0.74	-0.3	1.75	-0.01	-1.74	0.85	0.11	-0.97
193	-4.95	-1.26	0.92	5.29	-1.2	0.05	1.15	1.11	0.87	-1.04	-0.94	1.99	-0.7	-1.28	-0.29	-0.21	0.5
194	-4.23	-2.1	1.97	4.36	-0.44	0.13	0.31	0.8	0.18	-0.11	-0.87	2.14	-0.72	-1.42	1.8	0.03	-1.83
196	-5.63	-2.1	1.69	6.05	1.22	0.28	-1.5	1.13	-0.18	-0.32	-0.62	0	-0.16	0.17	-0.32	-0.16	0.48
197	-2.9	-1.62	0.47	4.05	-0.31	0.21	0.09	0.78	0.12	-0.56	-0.34	1.61	-0.29	-1.32	0.82	0.02	-0.84
198	-4.28	-1.42	0.68	5.01	-0.65	0.1	0.55	0.35	0.21	-0.06	-0.5	2.98	-1.06	-1.91	1.18	-0.06	-1.11
200	-4.93	-0.94	1.5	4.37	-0.75	0.04	0.71	0.17	0.22	-0.36	-0.04	2.38	-0.32	-2.06	1.98	0.34	-2.32
201	-2.2	-0.97	1.18	1.99	-0.05	0.37	-0.32	0.38	0.23	0.1	-0.71	2.62	-0.34	-2.28	2.56	-0.07	-2.49
202	-2.41	-0.17	0.81	1.76	0.02	0.85	-0.87	1.66	0.87	-0.56	-1.97	2.18	-0.85	-1.33	0.71	-0.27	-0.44
203	-2.77	-0.64	1.55	1.86	0.45	-0.13	-0.33	0.25	-0.12	0.07	-0.19	1.14	-0.13	-1.01	2.94	0.29	-3.22
204	-5.28	-2.32	1.88	5.72	0.49	0.1	-0.58	-0.1	-0.48	0.46	0.11	1.08	0.1	-1.18	2.09	-0.13	-1.97
206	-5.92	-2.14	1.86	6.21	0.25	0.38	-0.64	0.46	-0.15	-0.3	-0.01	2	-0.63	-1.37	0.77	0.03	-0.8
207	-0.85	0.01	0.53	0.31	0.08	0.14	-0.22	0.66	-0.1	-0.05	-0.51	2.24	-0.56	-1.68	2.04	0.49	-2.53
213	-4.45	-1.19	1.53	4.11	-0.28	0.6	-0.31	1.61	1.22	-0.92	-1.91	1.09	-0.58	-0.51	0.21	-0.27	0.06
214	-2.62	-0.88	0.49	3.01	-1.26	0.03	1.22	0.41	0.63	-0.71	-0.33	3.44	-0.77	-2.67	1.26	-0.37	-0.89
216	-6.33	-2.31	2	6.64	-0.22	0.12	0.1	1.04	0	-0.19	-0.85	1.91	-0.56	-1.35	1.07	0.29	-1.35
217	-5.85	-2.42	1.82	6.45	0.96	-0.32	-0.64	0.33	-0.33	-0.25	0.26	0.39	0.71	-1.1	0.9	0.43	-1.33
218	-3.61	-0.99	0.93	3.67	0.48	-0.04	-0.44	0.18	-0.44	-0.09	0.36	2.42	-0.74	-1.68	2.43	0.13	-2.57
219	-6.61	-2.19	1.63	7.18	-0.63	-0.23	0.86	0.53	0.17	-0.47	-0.24	2.06	-0.28	-1.78	1.13	0.31	-1.44
220	-2.36	-0.62	0.8	2.18	0.13	-0.25	0.12	1.28	0.02	-0.45	-0.86	0.98	-0.16	-0.82	1.67	0.35	-2.02
221	-6.4	-2.6	2.18	6.82	0.94	-0.05	-0.88	0.16	-0.15	-0.28	0.27	0.29	0.41	-0.71	1.39	0.52	-1.91
222	-5.64	-2.09	1.54	6.19	-0.78	-0.02	0.79	1.01	0.62	-0.92	-0.71	1.74	0.2	-1.94	0.51	0.38	-0.89
223	-5.77	-2.13	1.73	6.17	-0.28	0.32	-0.05	0.1	0.07	-0.22	0.05	2.69	-0.75	-1.94	1.21	-0.18	-1.03
225	-4.23	-2.01	1.44	4.81	-0.61	0.07	0.54	0.79	0.19	-0.07	-0.9	0.56	0.36	-0.92	0.76	0.33	-1.09
226	-4.21	-1.23	1.45	3.99	0.22	0	-0.22	0.61	0.25	-0.12	-0.74	0.57	-0.11	-0.47	2.22	0.69	-2.92
227	-5.13	-1.64	1.89	4.88	0.22	0.06	-0.28	0.2	-0.39	0.19	-0.01	1.85	-0.09	-1.75	2.65	0.44	-3.09
229	-4.89	-1.58	1.68	4.8	0.14	-0.49	0.35	-0.19	-0.14	-0.03	0.37	2.11	-0.43	-1.68	2.43	0.61	-3.04
230	-2.15	-1.05	0.49	2.71	1.75	0.03	-1.78	1.05	-0.69	0.32	-0.68	0.06	-0.62	0.56	-0.08	-0.08	0.16
232	-0.92	0.44	0.02	0.46	0.24	0.33	-0.57	1.09	0.86	-0.68	-1.26	0.29	0.17	-0.46	1.2	0.37	-1.57
233	-1.94	-0.99	0.58	2.34	-0.23	-0.2	0.43	1.62	-0.06	0.02	-1.58	0.45	0.2	-0.65	1.47	0.05	-1.53
234	-4.22	-1.25	1.77	3.71	-0.28	-0.12	0.39	2.03	0.6	-0.62	-2.01	0.6	-0.08	-0.52	0.85	0.51	-1.36
235	0.1	-0.44	0.74	-0.4	0.13	-0.47	0.33	0.45	0.23	-0.32	-0.37	2.08	-0.73	-1.35	2.42	-0.26	-2.16
236	-5.62	-2.11	2.03	5.69	-0.37	-0.02	0.38	0.69	0.41	-0.44	-0.66	2.44	-0.44	-1.99	1.26	-0.32	-0.94
238	-3.85	-2.02	1.37	4.5	1.05	0.23	-1.29	0.22	-0.4	0.09	0.09	1.17	-0.41	-0.76	1.76	0.03	-1.8
286	-4.26	-1.78	1.36	4.67	0.38	0.4	-0.78	0.2	0	-0.53	0.33	1.35	-0.16	-1.19	1.87	0.09	-1.96
287	-1.49	-0.78	0.73	1.54	0.37	-0.33	-0.04	0.32	-0.98	0.23	0.42	1.85	-0.8	-1.05	2.11	-0.4	-1.71
288	-5.07	-1.9	2.14	4.84	1.34	0.37	-1.71	0.53	-0.47	0.35	-0.41	0.91	-0.25	-0.66	1.04	0.22	-1.26
289	-4.8	-1.46	1.89	4.38	-0.58	-0.3	0.89	0.44	0.25	-0.13	-0.56	2.43	-0.96	-1.47	2.02	0.39	-2.42
290	-1.59	-0.44	1.05	0.98	0.41	-0.23	-0.17	0	-0.38	0.28	0.1	2.61	-0.44	-2.17	2.99	0.41	-3.4
292	-6.15	-2.12	1.67	6.6	0.18	0.11	-0.29	0.21	-0.13	-0.23	0.14	1.36	0.21	-1.57	0.98	0.6	-1.58
293	-6.28	-2.17	1.89	6.56	-0.39	0.17	0.22	1.73	0.74	-0.86	-1.62	0.51	-0.52	0.01	-0.52	0.37	0.15
294	-3.31	-0.58	0.39	3.5	1.21	0.32	-1.53	0.42	-0.6	0.78	-0.6	0.73	0.3	-1.03	1.84	0.39	-2.23
295	0.72	0.1	0.08	-0.9	1.34	-0.61	-0.73	-0.08	-0.37	0.1	0.36	0.88	0.34	-1.22	3.02	0.02	-3.04
296	-0.48	0.25	0.35	-0.12	-0.26	0.1	0.16	2.09	0.26	-0.2	-2.15	0.72	-0.44	-0.28	1.41	-0.06	-1.35
297	-4.89	-1.6	1.31	5.19	0.25	0.24	-0.48	0.38	-0.59	0.11	0.1	2.06	-0.17	-1.89	1.15	-0.08	-1.07
300	-5.71	-1.91	1.73	5.89	-0.37	-0.1	0.48	1.21	0.46	-0.31	-1.36	1.46	-0.38	-1.08	0.57	0.51	-1.08
303	-5.91	-2.27	2.17	6.01	0.67	0.19	-0.85	0.32	0.12	-0.32	-0.13	0.63	0.09	-0.72	1.6	0.51	-2.11
304	-5.54	-2.07	1.52	6.1	0.17	-0.36	0.19	1.04	0.46	-1.04	-0.45	0.14	0.45	-0.58	-0.2	0.34	-0.14
305	-2.87	-1.32	0.7	3.48	1.01	-0.04	-0.98	-0.38	-0.5	0.17	0.71	1.4	-0.18	-1.22	2.54	-0.07	-2.47
306	-6.11	-2.14	1.45	6.8	-0.76	0.09	0.67	1.62	0.48	-0.66	-1.44	1.19	-0.35	-0.84	-0.37	0.28	0.09
307	-3.16	-1.23	1.35	3.04	-0.61	0.26	0.34	1.55	1.06	-0.4	-2.21	2.01	-0.67	-1.34	0.91	0.32	-1.23
308	-5.45	-2.27	1.82	5.9	0.72	-0.22	-0.5	-0.17	-0.75	0.19	0.72	0.61	0.34	-0.95	2.22	0.55	-2.77
309	-5.8	-2.3	1.65	6.45	-0.57	-0.05	0.62	0.52	-0.16	-0.47	0.11	2.39	-0.31	-2.07	0.66	-0.12	-0.54
311	-6.35	-2.13	1.75	6.73	-0.34	0.74	-0.4	1.13	0.5	-0.61	-1.01	1.45	-0.06	-1.38	0.57	-0.06	-0.51
312	-6.3	-2.37	2.05	6.62	-0.09	0.24	-0.15	1.15	0.41	-0.66	-0.9	0.83	-0.02	-0.81	0.64	0.18	-0.82
313	-2.32	-0.29	1.39	1.22	-0.54	0.07	0.47	0.62	0.5	-0.36	-0.76	1.03	-0.27	-0.76	2.77	0.22	-2.99
315	-1.47	-0.51	0.46	1.52	1.18	-0.13	-1.04	0.1	-0.35	0.43	-0.18	1.37	0.09	-1.47	2.55	0.3	-2.85
316	-5.95	-2.1	1.93	6.12	0.28	0.69	-0.97	1.22	0.13	-0.1	-1.25	0.38	0	-0.37	0.48	0.1	-0.58
317	-5.68	-2.14	2.01	5.8	-0.18	-0.04	0.22	0.72	0.1	0.01	-0.82	1.25	-0.53	-0.72	1.78	0.42	-2.19
320	-1.87	-0.54	-0.14	2.55	-1.34	0.1	1.25	0.71	0.76	-0.5	-0.97	3.02	-0.48	-2.54	0.46	-0.36	-0.11
321	-2.17	-1.25	0.8	2.62	1.19	-0.66	-0.53	-0.06	-0.22	0	0.28	0.58	-0.21	-0.37	1.73	0.51	-2.23
369	-6.17	-2.2	1.76	6.61	-0.25	0.39	-0.13	0.49	0.05	-0.53	-0.01	2.29	-0.65	-1.65	1.16	0.19	-1.35
385	-4.26	-1.24	1.9	3.6	-0.46	0.12	0.34	0.43	0.26	-0.19	-0.5	2.3	-0.38	-1.92	2.38	0.3	-2.68
386	-5.49	-2.41	1.57	6.34	-0.03	-0.39	0.42	0.26	-0.03	0.04	-0.28	1.56	0.11	-1.67	1.03	0.58	-1.61
388	-1.3	-0.43	1.06	0.67	0.79	0.08	-0.86	0.6	-0.08	0.32	-0.83	1.15	-0.29	-0.86	3.07	0.29	-3.35
389	-5.79	-2.04	1.52	6.31	0.81	-0.09	-0.72	1.05	0.05	0.04	-1.15	0	0.15	-0.15	-0.12	0.49	-0.37
391	-1.23	-0.69	0.59	1.34	0.27	-0.34	0.07	-0.51	-0.36	0.48	0.39	2.06	0.22	-2.28	3.47	0.42	-3.9
392	-2.79	-1.59	0.4	3.97	0.19	0.17	-0.36	-0.09	-0.48	0.24	0.33	2.52	-0.17	-2.35	1.77	-0.55	-1.23
393	2.69	1.09	-0.48	-3.31	0.22	0.13	-0.34	1.44	0.74	-0.25	-1.93	0.48	-0.32	-0.16	1.39	0.29	-1.68
394	-3.2	-0.98	1.33	2.85	-0.26	-0.26	0.52	0.29	0.27	0.04	-0.6	2.05	-0.32	-1.73	2.97	0.59	-3.56
402	-1.68	-1.09	0.28	2.49	-0.27	-0.22	0.49	0.52	0.02	0.23	-0.76	2.6	-0.06	-2.54	1.5	0.19	-1.69
403	-3.61	-0.98	1.29	3.3	-0.8	0.08	0.72	2.18	0.94	-0.83	-2.29	0.91	-0.37	-0.54	0.19	0.31	-0.5
404	-5.91	-2.01	1.92	5.99	0.07	0.14	-0.21	1.66	0.39	-0.78	-1.27	-0.8	0.02	0.78	-0.2	0.35	-0.14
409	-0.27	-0.45	0.36	0.36	0.2	-0.22	0.02	1.17	0.12	0.61	-1.9	1.72	-0.63	-1.09	2.24	-0.07	-2.17
449	-0.58	0.23	1.04	-0.69	0.09	0.74	-0.83	1.69	0.32	0.05	-2.06	1.16	-0.52	-0.64	1.22	-0.57	-0.65
451	-2.02	-0.53	1.58	0.97	0.12	-0.79	0.67	-0.11	0.01	0.1	0.01	1.78	-0.45	-1.34	2.43	-0.12	-2.3
456	-6.38	-1.94	1.85	6.47	0.32	0.43	-0.75	0.35	-0.37	0.1	-0.08	1.79	-0.72	-1.07	0.96	0.2	-1.16
458	-1.54	0.34	0.36	0.83	0.38	-0.47	0.09	0.27	0.38	-0.03	-0.62	1.05	0.18	-1.23	2.32	0.7	-3.01
459	-5.6	-2.08	1.71	5.97	0.03	0.58	-0.61	1.14	-0.02	0	-1.11	1.3	-0.22	-1.08	0.84	-0.06	-0.78
460	-4.36	-0.85	1.11	4.09	-0.67	0.15	0.52	1.27	0.28	-0.46	-1.09	2.38	-0.76	-1.62	1.27	0.09	-1.36
461	-2.86	-0.67	0.84	2.68	0.09	-0.22	0.14	0.73	0.92	-0.58	-1.07	1.01	-0.19	-0.82	2.18	0.69	-2.87
463	-5.17	-1.5	1.3	5.36	0.42	0.7	-1.12	0.76	0.29	-0.66	-0.39	1.37	-0.09	-1.28	1.33	0.06	-1.39
464	-4.08	-1.07	0.78	4.37	-0.53	0.06	0.47	-0.16	0.04	-0.21	0.32	3.05	-0.26	-2.79	2.11	-0.03	-2.07
467	-3.74	-1.17	1.57	3.34	0.32	-0.06	-0.26	0.43	-0.37	-0.11	0.06	1.27	0.12	-1.39	2.57	0.09	-2.66
468	-1.74	-1.25	0.06	2.93	0.66	0.59	-1.25	1.12	0.15	-0.34	-0.93	1.41	-0.75	-0.67	-0.7	-0.72	1.42
470	0.74	-0.31	-0.28	-0.15	1.62	-0.2	-1.41	0.5	0.24	-0.13	-0.61	-0.69	0.92	-0.23	0.76	-0.01	-0.75
471	-5.69	-2.09	1.27	6.51	-0.37	0.25	0.13	0.08	-0.45	-0.14	0.51	2.52	-0.08	-2.44	0.99	-0.12	-0.86
472	-0.05	-0.84	0.29	0.6	1.6	-0.34	-1.27	0.31	-0.62	0.2	0.11	-1.58	0.83	0.75	1	0.17	-1.17
473	-2.5	-1.03	1.57	1.96	0.77	-0.07	-0.69	0.6	0.32	0.15	-1.07	0.17	-0.1	-0.07	2.77	0.67	-3.44
474	0.71	-0.29	0.39	-0.81	-0.35	-0.52	0.87	0.27	0.27	-0.22	-0.32	1.14	-0.1	-1.04	3.21	0.19	-3.4
476	-1.22	-0.77	0.76	1.23	-0.13	0.31	-0.18	0.88	0.33	-0.52	-0.7	2.85	-0.73	-2.12	1.68	-0.04	-1.64
479	-2.23	-0.87	0.67	2.43	0.54	-0.04	-0.5	1.65	-0.05	-0.32	-1.29	-0.23	-0.22	0.45	-0.59	-0.26	0.84
480	-7.05	-2	1.97	7.08	-0.77	-0.31	1.09	0.36	0.19	-0.28	-0.27	1.55	-0.06	-1.49	1.18	0.21	-1.39
481	-6.08	-2.05	1.69	6.44	-0.17	0.19	-0.02	0.96	0.38	-0.49	-0.85	1.77	0.2	-1.97	0.48	0.08	-0.56
483	-7.43	-2.42	2.22	7.63	-0.58	0.05	0.53	0.82	-0.11	-0.31	-0.39	1.43	-0.54	-0.89	0.45	0.57	-1.01
484	-2.68	-0.58	0.12	3.14	0.36	0.21	-0.57	0.69	-0.06	0.35	-0.98	0.91	0.42	-1.33	1.43	0.26	-1.69
486	-3.45	-0.99	1.27	3.17	-0.49	-0.21	0.7	0.76	0.58	0.15	-1.49	1.38	0.05	-1.43	2.26	0.81	-3.07
488	-1.46	-0.4	0.63	1.22	0.38	0.13	-0.52	0.72	-0.21	-0.43	-0.09	2.29	-0.86	-1.43	1.61	-0.58	-1.04
490	-1.13	-0.45	0.79	0.8	0.75	0.31	-1.05	0.23	-0.37	0.35	-0.21	1.5	-0.52	-0.98	2.74	-0.26	-2.48
491	-5.97	-2.02	1.81	6.17	0.54	0.14	-0.68	1.04	0.31	-0.14	-1.21	0.64	0.09	-0.73	0.85	0.04	-0.89
492	-3.17	-1.02	0.55	3.63	-0.21	0.5	-0.29	1.92	0.7	-0.91	-1.72	1.19	-0.61	-0.58	-0.46	-0.2	0.66
493	-1.36	-0.62	0.98	1.01	-0.64	-0.02	0.66	1.67	0.94	-0.77	-1.84	0.92	-1	0.08	-0.05	-0.76	0.81
494	-7.28	-2.35	2.04	7.59	-0.27	-0.16	0.43	0.53	0.15	-0.23	-0.45	0.75	0.12	-0.87	1.27	0.45	-1.72
495	-0.44	-0.12	0.19	0.38	-0.45	-0.46	0.91	0.19	-0.01	0.1	-0.28	2.32	0.02	-2.33	3.06	0.22	-3.28
496	-2.88	-2.12	1.66	3.34	0.09	-0.07	-0.02	0.78	0.2	-0.45	-0.53	1.4	-0.75	-0.65	1.23	0.37	-1.61
497	-2.09	-0.87	0.52	2.44	0.95	0.24	-1.19	0.05	-0.2	0.49	-0.34	1.26	-0.6	-0.66	0.69	-0.65	-0.04
498	-6.34	-1.89	1.87	6.36	-0.42	0.05	0.38	0.84	0.53	-0.19	-1.18	1.73	-0.31	-1.43	1.34	0.56	-1.89
499	-2.68	-0.94	1.29	2.34	0.2	-0.21	0.01	0.4	-0.13	0.28	-0.56	0.17	0.41	-0.58	2.61	0.8	-3.42
500	-1.59	-0.08	0.56	1.1	0.99	-0.07	-0.93	0.31	-0.33	-0.31	0.33	1.13	-0.57	-0.56	0.98	-0.59	-0.39
501	-1.31	0.12	0.59	0.6	0.26	0.35	-0.61	1.31	0.7	0.19	-2.2	1.26	-0.44	-0.83	1.55	0.21	-1.76
503	-3.28	-0.25	1.19	2.34	0.35	0.41	-0.76	1.96	0.78	-0.79	-1.95	-0.29	-0.77	1.05	-0.49	0.23	0.26
504	-5.39	-2.22	1.38	6.23	-0.61	-0.14	0.75	0.34	0.27	0.03	-0.65	2.15	0.1	-2.25	1.58	0.5	-2.08
507	-4.24	-0.83	0.88	4.19	-0.34	0.32	0.02	1.56	0.57	-0.12	-2.01	1.31	-0.15	-1.16	0.44	0.8	-1.25
508	-3.41	-0.9	1.1	3.21	-0.33	-0.18	0.51	1.17	0.7	-1.28	-0.59	1.86	-0.84	-1.02	0.02	-0.02	0
509	-0.35	0.01	0.14	0.21	-0.64	-0.22	0.86	1.08	1.02	0.03	-2.14	2.08	-0.37	-1.71	1.93	0.3	-2.23
511	-5.19	-2.1	1.59	5.7	0.74	0.49	-1.23	0.13	-0.57	0.18	0.26	1.3	0.01	-1.31	1.58	-0.13	-1.45
512	-1.63	-0.94	0.26	2.3	-0.28	0.09	0.19	1.21	0.11	0.15	-1.47	1.34	-0.28	-1.06	2.05	0.13	-2.18
513	-4.08	-1.7	1.73	4.05	1.29	0.41	-1.69	0.9	0.04	-0.15	-0.78	0.07	-0.11	0.04	0.34	0.13	-0.47
514	-7.15	-2.38	2.13	7.39	-0.28	0.46	-0.18	1.2	0.09	-0.54	-0.74	1.46	-0.38	-1.08	0.08	0.51	-0.59
515	-2.84	-1.13	1.26	2.7	-0.47	-0.26	0.73	0.5	0.45	-0.66	-0.29	1.82	-0.27	-1.55	2.63	0.12	-2.75
517	-6.01	-2.12	1.73	6.4	-0.25	0.53	-0.28	0.95	0.18	-0.52	-0.61	2.23	-0.56	-1.67	0.24	-0.02	-0.22
520	-2.28	-0.37	0.01	2.64	-0.89	0.18	0.71	1.47	0.6	-0.43	-1.64	1.69	-1.32	-0.37	0.82	-0.29	-0.52
521	-1.42	-0.75	-0.52	2.7	0.12	-0.12	0	0.09	-0.06	-0.12	0.09	2	0.06	-2.05	0.87	-0.16	-0.71
523	-3.27	-1.75	1.6	3.42	0.87	-0.17	-0.7	-0.6	-0.97	0.21	1.37	-0.05	0.62	-0.57	1.83	0.38	-2.21
525	-3.96	-1.34	0.43	4.87	0.4	0.11	-0.51	0.26	-0.53	0.14	0.13	1.78	-0.18	-1.6	1.35	-0.27	-1.08
526	-5.3	-1.95	1.72	5.53	-0.39	0.49	-0.1	1.81	0.92	-1.31	-1.42	0.21	0.05	-0.26	-0.72	0.3	0.42
528	-4.39	-0.95	0.37	4.98	-0.46	-0.24	0.7	0.23	0.13	-0.62	0.25	2.14	0.05	-2.18	0.72	-0.33	-0.39
529	-1.65	-0.87	0.92	1.6	-0.4	-0.02	0.41	-0.31	0.3	0.07	-0.06	1.81	-0.02	-1.78	3.36	-0.09	-3.27
534	-2.49	-0.49	0.71	2.28	-0.38	0.16	0.22	-0.22	-0.17	-0.12	0.52	3.48	-0.57	-2.91	2.41	-0.1	-2.31
537	-2.37	-1.09	1.11	2.35	-0.24	0.48	-0.23	1.1	0.04	-0.29	-0.85	2.89	-0.49	-2.4	1.44	0	-1.44
538	-2.57	-0.99	1.14	2.42	0.65	0.54	-1.19	1.93	0.24	-0.13	-2.03	0.04	-0.6	0.56	0	-0.12	0.12
539	-6.13	-2.41	2.12	6.42	-0.35	-0.02	0.37	0.56	-0.4	-0.04	-0.13	1.53	-0.02	-1.52	1.73	0.71	-2.44
540	-2.44	-1.24	1.32	2.35	-0.92	0.18	0.74	1.08	0.45	-0.15	-1.38	2.96	-0.96	-2	1.67	-0.06	-1.61
541	-1.7	-0.17	1.39	0.48	-0.63	0.14	0.48	0.67	0.21	-0.28	-0.61	2.8	-0.74	-2.06	2.59	0.1	-2.69
542	-1.41	-0.55	0.43	1.53	-0.33	0.34	-0.02	1.29	0.29	-0.17	-1.41	2.11	-0.5	-1.61	1.34	0.05	-1.39
544	-0.62	0.16	0.08	0.38	0.16	0.04	-0.2	0.7	-0.01	-0.03	-0.65	2.08	-0.58	-1.5	2.76	0.26	-3.02
545	-3.32	-1.63	1.18	3.76	0.23	-0.08	-0.16	0.51	-0.29	0.24	-0.45	0.88	0.23	-1.11	2.72	0.26	-2.98
547	-5.58	-2.09	1.55	6.13	-0.13	0.46	-0.34	0.9	0.39	-0.87	-0.42	1.84	-0.23	-1.61	-0.34	-0.32	0.65
550	-5.21	-1.55	1.29	5.48	-0.14	0	0.15	0.1	0.02	-0.48	0.36	1.93	0.44	-2.37	2.19	0.44	-2.63
552	-2.04	-0.89	1.05	1.89	0.24	0.27	-0.51	0.8	-0.21	0.12	-0.72	2.42	-0.01	-2.41	1.85	0.2	-2.05
553	-5.87	-1.96	1.61	6.23	-0.6	0.18	0.42	0.74	0.53	-0.66	-0.61	1.68	0.08	-1.76	1.16	0.02	-1.19
554	-6.5	-2.25	1.93	6.82	-0.4	0.15	0.25	0.5	0.04	-0.54	0	1.93	-0.72	-1.21	0.95	-0.04	-0.92
555	-6.19	-2	1.58	6.61	0.43	0.57	-1	1.37	0.43	-0.59	-1.21	-0.05	-0.13	0.18	-0.65	-0.21	0.86
556	-2.42	-0.73	1.27	1.87	1.64	-0.34	-1.31	1.24	-0.19	0.07	-1.13	-0.25	-0.2	0.46	0.77	0.35	-1.12
557	1.08	-0.03	-0.09	-0.96	0.13	0.18	-0.31	0.39	0.15	0.32	-0.86	2.31	-0.38	-1.93	2.54	-0.2	-2.34
558	-2.96	-1.01	1.68	2.29	0.36	-0.07	-0.29	0.7	0.46	-0.02	-1.14	0.54	0.16	-0.69	2.79	0.5	-3.3
559	-5.58	-1.77	1.81	5.54	-0.04	0.43	-0.39	1.47	0.21	0.07	-1.75	0.95	-0.64	-0.31	0.66	0.27	-0.93
562	-5.35	-1.38	1.66	5.07	-0.56	0.18	0.38	0.84	0	-0.3	-0.54	2.75	-0.92	-1.83	1.31	0.07	-1.38
563	-5.74	-1.75	1.44	6.05	-0.71	0.47	0.24	1.13	0.49	-0.93	-0.69	2.55	-0.92	-1.63	-0.44	0.16	0.28
564	-1.18	-0.52	0.85	0.85	-0.11	0.44	-0.33	1.98	1.23	-1.21	-1.99	0.32	0.25	-0.57	-0.5	-0.02	0.52
566	1.45	0.25	-0.59	-1.11	0.44	-0.45	0.01	-0.39	-0.8	-0.03	1.22	1.09	0.38	-1.47	2.43	0.24	-2.67
567	0.49	0.24	0.51	-1.24	0.78	0.53	-1.31	1.26	-0.13	0.02	-1.14	0.81	-1.05	0.24	1.07	-0.3	-0.77
568	-5.36	-2.01	1.91	5.47	-0.1	-0.17	0.27	1.37	0.27	-0.49	-1.15	-0.15	0.51	-0.36	0.85	0.15	-1
569	-4.62	-1.5	1.95	4.18	-0.57	-0.21	0.78	1.51	0.64	-0.21	-1.94	0.33	-0.04	-0.29	1.53	0.66	-2.19
570	-1.65	-1.14	1.06	1.73	0.43	-0.57	0.13	0.65	0.07	0.15	-0.87	0.92	0.46	-1.38	2.74	0.59	-3.34
571	-6.6	-2.53	1.68	7.45	1.11	0.26	-1.37	0.43	-0.52	0.03	0.07	-0.16	0.47	-0.31	-0.02	0.4	-0.38
573	-4.85	-1.65	1.58	4.92	-0.54	-0.08	0.62	0.66	0.33	-0.44	-0.55	1.85	-0.11	-1.74	2.16	0.28	-2.44
574	-3.91	-1.97	1.18	4.7	-1	-0.24	1.24	1.02	0.39	-0.19	-1.21	1.56	-0.32	-1.24	0.94	-0.2	-0.74
575	-4.6	-1.18	0.88	4.91	-0.52	-0.01	0.53	1.86	1.15	-1.15	-1.87	1.1	-0.38	-0.72	-0.5	-0.06	0.56
578	-5.9	-1.91	1.7	6.11	0.44	-0.09	-0.35	0.94	0.02	0.3	-1.26	-0.25	-0.05	0.29	1.06	0.71	-1.77
579	-4.88	-1.96	1.49	5.34	-0.57	0.29	0.27	1.02	0.65	-0.84	-0.83	2.33	-0.71	-1.62	0.78	0.17	-0.95
580	-1.41	-0.6	0.48	1.53	0.22	0.11	-0.33	0.42	-0.19	-0.31	0.08	1.16	0.03	-1.19	3.06	-0.03	-3.02
581	-5.94	-1.9	1.75	6.08	-0.09	0.23	-0.14	0.99	0.48	-0.7	-0.77	1.08	-0.39	-0.69	0.88	-0.14	-0.75
582	-0.59	-0.16	0.62	0.13	0.81	0.42	-1.23	0.93	-0.24	0.24	-0.93	0.62	0.25	-0.87	2.67	0.35	-3.03
583	-6	-2.29	2.04	6.25	-0.06	0.13	-0.06	0.36	0.27	-0.47	-0.16	1.7	0.19	-1.89	1.78	0.5	-2.28
584	-2.05	-0.04	1.07	1.02	-0.18	0.32	-0.14	0.98	0.64	0.17	-1.78	1.51	-0.14	-1.37	2.11	-0.11	-2
585	0.83	0.24	0.27	-1.34	0.4	0.16	-0.56	1.98	1.2	-0.83	-2.35	0.47	-0.79	0.32	-0.11	-0.04	0.15
586	-6.05	-2.28	2	6.33	0.78	-0.4	-0.38	0.28	-0.7	0.07	0.35	0.01	0.47	-0.48	1.4	0.57	-1.98
588	-1.39	-0.45	0.25	1.59	0.25	-0.5	0.26	0.05	0.29	-0.29	-0.06	2.54	-0.21	-2.33	2.56	0.19	-2.76
589	-5.49	-1.98	1.57	5.91	-0.83	0.11	0.73	0.64	0.53	-0.54	-0.63	2.21	-0.04	-2.18	1.09	0.01	-1.1
590	-6	-2.07	1.6	6.47	-0.2	0.58	-0.38	0.68	0.41	-0.25	-0.83	2.11	-0.73	-1.39	0.08	-0.08	0
591	-5.89	-1.91	1.8	5.99	-0.83	0.18	0.64	0.87	0.53	-0.54	-0.86	2.49	-0.57	-1.92	1.12	0.07	-1.19
592	0.51	0.8	0.05	-1.35	0.15	-0.21	0.06	0.01	-0.16	0.27	-0.12	2.36	-0.24	-2.12	3.19	0.11	-3.3
593	-0.15	-0.11	0.3	-0.04	1.5	0.4	-1.9	1.1	-0.14	-0.11	-0.84	0.72	-0.35	-0.37	0.13	-0.68	0.55
594	-0.26	-0.21	0.38	0.09	-0.71	-0.13	0.85	1.1	0.44	-0.84	-0.69	2.63	-1.02	-1.62	0.71	-0.94	0.23
595	-0.25	-0.38	0.56	0.07	-0.11	0.04	0.07	0.43	0.02	-0.44	-0.01	1.81	0.67	-2.49	1.89	0.4	-2.28
596	-1.34	-0.71	0.44	1.6	1.14	0.45	-1.59	0.85	-0.07	-0.03	-0.76	1.73	-0.72	-1.01	1.09	-0.57	-0.52
597	-0.81	0.17	0.65	-0.01	0.24	0.54	-0.78	1.36	1.02	-0.27	-2.11	-0.16	0.24	-0.09	1.82	0.26	-2.07
598	1.86	0.85	-0.23	-2.48	-0.22	0.16	0.05	0.79	0.36	-0.16	-1	1.77	0.07	-1.84	2.67	0.18	-2.85
601	-4.47	-1.69	1.32	4.83	-0.02	-0.42	0.44	0.74	0.03	-0.12	-0.65	1.3	-0.2	-1.1	2.39	0.3	-2.7
602	-2.41	-1.52	0.96	2.97	0.99	-0.08	-0.91	1.75	0.89	-0.55	-2.1	-0.15	-0.16	0.31	-0.14	0.26	-0.12
605	-4.78	-2.06	1.43	5.41	0.42	0.61	-1.03	0.34	-0.21	-0.12	-0.02	2.41	-0.57	-1.84	0.86	0.15	-1.02
606	-6.58	-2.09	1.8	6.86	0.2	0.02	-0.22	0.7	-0.09	-0.93	0.33	0.19	0.33	-0.52	0.29	0.42	-0.71
607	-5.78	-2.28	2.09	5.97	1.16	0.21	-1.36	0.55	-0.34	0.36	-0.57	0.13	-0.21	0.08	1.11	0.29	-1.4
610	-3.89	-1.08	1.65	3.32	0.02	-0.22	0.19	1.21	0.74	-0.58	-1.37	1.26	-0.37	-0.89	1.59	0.66	-2.25
611	-5.95	-2.48	2.08	6.35	0.45	-0.21	-0.24	0.23	-0.42	-0.64	0.83	0.14	0.27	-0.41	1.22	0.18	-1.4
612	-2.81	-1.3	1.21	2.9	0.83	0.19	-1.02	0.26	0.01	0.07	-0.35	0.51	0.29	-0.79	2.12	0.66	-2.78

## Sheet: FiltersWeights
ID	Weight	Include	Wt*Include
9	1	1	1
10	1	1	1
24	1	1	1
25	1	1	1
26	1	1	1
27	1	1	1
28	1	1	1
29	1	1	1
30	1	1	1
32	1	1	1
33	1	1	1
34	1	1	1
43	1	1	1
47	1	1	1
77	1	1	1
80	1	1	1
81	1	1	1
85	1	1	1
93	1	1	1
94	1	1	1
118	1	1	1
121	1	1	1
122	1	1	1
123	1	1	1
124	1	1	1
125	1	1	1
156	1	1	1
157	1	1	1
161	1	1	1
164	1	1	1
165	1	1	1
166	1	1	1
167	1	1	1
168	1	1	1
170	1	1	1
171	1	1	1
176	1	1	1
177	1	1	1
180	1	1	1
181	1	1	1
182	1	1	1
184	1	1	1
185	1	1	1
186	1	1	1
187	1	1	1
188	1	1	1
189	1	1	1
190	1	1	1
191	1	1	1
192	1	1	1
193	1	1	1
194	1	1	1
196	1	1	1
197	1	1	1
198	1	1	1
200	1	1	1
201	1	1	1
202	1	1	1
203	1	1	1
204	1	1	1
206	1	1	1
207	1	1	1
213	1	1	1
214	1	1	1
216	1	1	1
217	1	1	1
218	1	1	1
219	1	1	1
220	1	1	1
221	1	1	1
222	1	1	1
223	1	1	1
225	1	1	1
226	1	1	1
227	1	1	1
229	1	1	1
230	1	1	1
232	1	1	1
233	1	1	1
234	1	1	1
235	1	1	1
236	1	1	1
238	1	1	1
286	1	1	1
287	1	1	1
288	1	1	1
289	1	1	1
290	1	1	1
292	1	1	1
293	1	1	1
294	1	1	1
295	1	1	1
296	1	1	1
297	1	1	1
300	1	1	1
303	1	1	1
304	1	1	1
305	1	1	1
306	1	1	1
307	1	1	1
308	1	1	1
309	1	1	1
311	1	1	1
312	1	1	1
313	1	1	1
315	1	1	1
316	1	1	1
317	1	1	1
320	1	1	1
321	1	1	1
369	1	1	1
385	1	1	1
386	1	1	1
388	1	1	1
389	1	1	1
391	1	1	1
392	1	1	1
393	1	1	1
394	1	1	1
402	1	1	1
403	1	1	1
404	1	1	1
409	1	1	1
449	1	1	1
451	1	1	1
456	1	1	1
458	1	1	1
459	1	1	1
460	1	1	1
461	1	1	1
463	1	1	1
464	1	1	1
467	1	1	1
468	1	1	1
470	1	1	1
471	1	1	1
472	1	1	1
473	1	1	1
474	1	1	1
476	1	1	1
479	1	1	1
480	1	1	1
481	1	1	1
483	1	1	1
484	1	1	1
486	1	1	1
488	1	1	1
490	1	1	1
491	1	1	1
492	1	1	1
493	1	1	1
494	1	1	1
495	1	1	1
496	1	1	1
497	1	1	1
498	1	1	1
499	1	1	1
500	1	1	1
501	1	1	1
503	1	1	1
504	1	1	1
507	1	1	1
508	1	1	1
509	1	1	1
511	1	1	1
512	1	1	1
513	1	1	1
514	1	1	1
515	1	1	1
517	1	1	1
520	1	1	1
521	1	1	1
523	1	1	1
525	1	1	1
526	1	1	1
528	1	1	1
529	1	1	1
534	1	1	1
537	1	1	1
538	1	1	1
539	1	1	1
540	1	1	1
541	1	1	1
542	1	1	1
544	1	1	1
545	1	1	1
547	1	1	1
550	1	1	1
552	1	1	1
553	1	1	1
554	1	1	1
555	1	1	1
556	1	1	1
557	1	1	1
558	1	1	1
559	1	1	1
562	1	1	1
563	1	1	1
564	1	1	1
566	1	1	1
567	1	1	1
568	1	1	1
569	1	1	1
570	1	1	1
571	1	1	1
573	1	1	1
574	1	1	1
575	1	1	1
578	1	1	1
579	1	1	1
580	1	1	1
581	1	1	1
582	1	1	1
583	1	1	1
584	1	1	1
585	1	1	1
586	1	1	1
588	1	1	1
589	1	1	1
590	1	1	1
591	1	1	1
592	1	1	1
593	1	1	1
594	1	1	1
595	1	1	1
596	1	1	1
597	1	1	1
598	1	1	1
601	1	1	1
602	1	1	1
605	1	1	1
606	1	1	1
607	1	1	1
610	1	1	1
611	1	1	1
612	1	1	1

## Sheet: Product Coding
5
1	4	PartWorth	TRUE	FALSE	Detection
2	3	PartWorth	TRUE	TRUE	Out of Pocket Expense
3	4	PartWorth	TRUE	FALSE	Retention
4	3	PartWorth	TRUE	FALSE	Severe Allergic Reactions
5	3	PartWorth	TRUE	FALSE	Mild Allergic Reactions
1	1	8.0 out of 10 (80%)	80
1	2	8.5 out of 10 (85%)	85
1	3	9.0 out of 10 (90%)	90
1	4	9.5 out of 10 (95%)	95
2	1	$25.00	25
2	2	$50.00	50
2	3	$100.00	100
3	1	1 molecule remains for every 100 million molecules administered (0.000001%)	1
3	2	10 molecules remain for every 100 million molecules administered (0.00001%)	10
3	3	50 molecules remain for every 100 million molecules administered (0.00005%)	50
3	4	100 molecule remains for every 100 million molecules administered (0.0001%)	100
4	1	1 in hundred-thousand (0.001%)	1
4	2	12 in hundred-thousand (0.012%)	12
4	3	19 in hundred-thousand (0.019%)	19
5	1	10 in hundred-thousand (0.01%)	10
5	2	150 in hundred-thousand (0.15%)	150
5	3	1000 in hundred-thousand (1%)	1000
0
83	83	4.5	2.1	39
94	100	4	12	130
94	72	0.2	5.7	150
83	25	20	1.6	12
78	100	0.2	12	72
83	75	0.1	18	130
80	25	1	1	10
0.4	0.6	0	0	0	0.34	0.66	0.611111	0.388889	0	0	0.9	0.1	0	0.792857	0.207143	0
0	0	0.2	0.8	0	0	1	0.666667	0.333333	0	0	0	1	0	0.142857	0.857143	0
0	0	0.2	0.8	0	0.56	0.44	1.08889	0	0	0	0.572727	0.427273	0	0	1	0
0.4	0.6	0	0	1	0	0	0	0.75	0.25	0	0.945455	0.0545455	0	0.985714	0.0142857	0
1.4	0	0	0	0	0	1	1.08889	0	0	0	0	1	0	0.557143	0.442857	0
0.4	0.6	0	0	0	0.5	0.5	1.1	0	0	0	0	0.142857	0.857143	0.142857	0.857143	0
1	0	0	0	1	0	0	1	0	0	0	1	0	0	1	0	0

## Sheet: Share Calculation
	1	1	1	1	1	1	1								exp1	exp2	exp3	exp4	exp5	exp6	exp7	sum	Share of preference 1	Share of preference 2	Share of preference 3	Share of preference 4	Share of preference 5	Share of preference 6	Share of preference 7
9	0.280589	3.71333	5.69424	0.2625	-3.97256	-2.50443	0.39	0.280589	3.71333	5.69424	0.2625	-3.97256	-2.50443	0.39	1.32391	40.9902	297.152	1.30018	0.0188253	0.0817223	1.47698	342.344	0.386719	11.9734	86.7993	0.379787	0.00549893	0.0238714	0.431432
10	-3.513	5.95257	6.86505	-3.81568	-7.97402	-2.87214	-4.69	-3.513	5.95257	6.86505	-3.81568	-7.97402	-2.87214	-4.69	0.0298075	384.741	958.19	0.0220228	0.000344294	0.0565776	0.00918669	1343.05	0.00221939	28.6468	71.3444	0.00163976	2.56352e-05	0.00421262	0.000684017
24	0.409968	3.50752	4.03062	-0.0833312	-1.14597	-0.775	-0.41	0.409968	3.50752	4.03062	-0.0833312	-1.14597	-0.775	-0.41	1.50677	33.3655	56.2956	0.920046	0.317916	0.460704	0.66365	93.5302	1.611	35.6735	60.1897	0.983689	0.339907	0.492572	0.709557
25	-3.03901	6.06838	7.95573	-3.87962	-8.80871	-3.54343	-4.69	-3.03901	6.06838	7.95573	-3.87962	-8.80871	-3.54343	-4.69	0.0478824	431.981	2851.86	0.0206587	0.000149425	0.028914	0.00918669	3283.95	0.00145807	13.1543	86.8424	0.000629082	4.55017e-06	0.000880465	0.000279745
26	1.2183	3.87505	6.08438	-0.0867532	-4.90405	-3.564	-0.76	1.2183	3.87505	6.08438	-0.0867532	-4.90405	-3.564	-0.76	3.38145	48.185	438.946	0.916903	0.0074165	0.0283253	0.467666	491.932	0.68738	9.79504	89.2289	0.186388	0.00150763	0.00575796	0.0950672
27	0.0281016	6.58552	7.66572	-0.858922	-7.37152	-4.63814	-2.99	0.0281016	6.58552	7.66572	-0.858922	-7.37152	-4.63814	-2.99	1.0285	724.53	2133.92	0.423618	0.000628909	0.00967565	0.0502874	2859.96	0.035962	25.3336	74.6135	0.014812	2.19901e-05	0.000338314	0.00175833
28	1.91651	3.24867	4.55973	2.12782	-2.90378	-3.59814	1.92	1.91651	3.24867	4.55973	2.12782	-2.90378	-3.59814	1.92	6.7972	25.756	95.5578	8.39653	0.0548157	0.0273745	6.82096	143.411	4.73968	17.9596	66.6323	5.85488	0.0382229	0.0190882	4.75624
29	0.025519	7.09429	7.1332	-0.469792	-5.58751	-3.69514	-2.29	0.025519	7.09429	7.1332	-0.469792	-5.58751	-3.69514	-2.29	1.02585	1205.06	1252.87	0.625132	0.00374435	0.0248439	0.101266	2459.72	0.0417059	48.9919	50.9357	0.0254148	0.000152227	0.00101003	0.004117
30	-0.791881	5.38829	6.91415	-1.63979	-5.73595	-1.87743	-2.34	-0.791881	5.38829	6.91415	-1.63979	-5.73595	-1.87743	-2.34	0.452992	218.828	1006.42	0.19402	0.00322781	0.152983	0.0963276	1226.14	0.0369444	17.8468	82.0798	0.0158236	0.000263249	0.0124768	0.00785614
32	1.58778	3.26667	5.03019	1.99477	-3.98844	-3.75043	1.27	1.58778	3.26667	5.03019	1.99477	-3.98844	-3.75043	1.27	4.89286	26.2238	152.962	7.35053	0.0185285	0.0235077	3.56085	195.032	2.50874	13.4459	78.4292	3.76888	0.00950022	0.0120532	1.82577
33	-0.369908	4.46038	5.71171	0.0151104	-4.08749	-0.483429	-0.51	-0.369908	4.46038	5.71171	0.0151104	-4.08749	-0.483429	-0.51	0.690798	86.5205	302.389	1.01523	0.0167813	0.616665	0.600496	391.849	0.176292	22.08	77.1697	0.259086	0.00428258	0.157373	0.153247
34	4.98445	0.0821905	1.00699	3.92749	3.9837	0.328571	5.48	4.98445	0.0821905	1.00699	3.92749	3.9837	0.328571	5.48	146.123	1.08566	2.73735	50.7792	53.7153	1.38898	239.847	495.676	29.4795	0.219027	0.552247	10.2444	10.8368	0.28022	48.3878
43	0.542417	5.60676	5.88745	-2.1196	-1.76665	0.821	-2.34	0.542417	5.60676	5.88745	-2.1196	-1.76665	0.821	-2.34	1.72016	272.261	360.485	0.12008	0.170904	2.27277	0.0963276	637.127	0.269987	42.7327	56.5798	0.0188471	0.0268243	0.356722	0.0151191
47	1.16357	4.21552	4.67498	1.65703	-2.99419	-3.938	0.85	1.16357	4.21552	4.67498	1.65703	-2.99419	-3.938	0.85	3.20134	67.7296	107.23	5.24373	0.0500771	0.0194872	2.33965	185.814	1.72287	36.4503	57.7083	2.82203	0.0269502	0.0104875	1.25913
77	-1.24203	4.10552	4.46436	-1.51706	-4.24086	-1.21086	-1.72	-1.24203	4.10552	4.46436	-1.51706	-4.24086	-1.21086	-1.72	0.288797	60.6745	86.8657	0.219356	0.0143952	0.297942	0.179066	148.54	0.194424	40.8473	58.4798	0.147675	0.00969117	0.20058	0.120551
80	5.49347	0.0760952	1.11941	4.36627	4.64213	1.73214	5.92	5.49347	0.0760952	1.11941	4.36627	4.64213	1.73214	5.92	243.1	1.07907	3.06305	78.7491	103.765	5.65275	372.412	807.82	30.0933	0.133577	0.379174	9.74834	12.845	0.699754	46.1008
81	-1.57294	1.63886	3.22653	0.714669	-4.39686	-1.19443	0.72	-1.57294	1.63886	3.22653	0.714669	-4.39686	-1.19443	0.72	0.207434	5.14928	25.192	2.04351	0.012316	0.302877	2.05443	34.9619	0.593314	14.7283	72.0557	5.84497	0.0352269	0.866307	5.87621
85	-1.09222	6.65876	7.97109	-2.07714	-7.67254	-3.53557	-3.63	-1.09222	6.65876	7.97109	-2.07714	-7.67254	-3.53557	-3.63	0.335472	779.585	2896.01	0.125288	0.000465434	0.0291421	0.0265162	3676.11	0.00912574	21.2068	78.7792	0.00340816	1.26611e-05	0.000792743	0.000721311
93	0.856605	4.40057	5.44343	0.187006	-2.67913	0.193429	0.1	0.856605	4.40057	5.44343	0.187006	-2.67913	0.193429	0.1	2.35515	81.4974	231.233	1.20564	0.068623	1.2134	1.10517	318.679	0.739037	25.5736	72.56	0.378323	0.0215336	0.380761	0.346798
94	2.40865	3.64619	4.75591	2.3324	-3.46163	-3.03257	1.28	2.40865	3.64619	4.75591	2.3324	-3.46163	-3.03257	1.28	11.1189	38.3284	116.27	10.3026	0.0313784	0.0481916	3.59664	179.696	6.18762	21.3296	64.7036	5.73335	0.017462	0.0268184	2.00152
118	-2.40416	3.3501	5.39037	-0.908188	-8.90198	-4.27214	-2.14	-2.40416	3.3501	5.39037	-0.908188	-8.90198	-4.27214	-2.14	0.0903413	28.5054	219.285	0.403254	0.000136119	0.0139519	0.117655	248.416	0.036367	11.4749	88.2734	0.16233	5.47947e-05	0.00561633	0.0473621
121	-1.32548	4.76124	5.66812	-0.150948	-7.2089	-4.65	-1.72	-1.32548	4.76124	5.66812	-0.150948	-7.2089	-4.65	-1.72	0.265674	116.891	289.49	0.859892	0.000739967	0.0095616	0.179066	407.696	0.0651649	28.671	71.0064	0.210915	0.0001815	0.00234528	0.0439215
122	4.23823	-0.95	1.14441	4.28523	1.92944	0.679286	5.52	4.23823	-0.95	1.14441	4.28523	1.92944	0.679286	5.52	69.2853	0.386741	3.14058	72.619	6.88568	1.97247	249.635	403.925	17.153	0.0957458	0.777516	17.9784	1.70469	0.488326	61.8023
123	4.70624	-0.973429	-0.151859	6.19887	2.83121	-0.371429	6.84	4.70624	-0.973429	-0.151859	6.19887	2.83121	-0.371429	6.84	110.635	0.377786	0.85911	492.193	16.9659	0.689748	934.489	1556.21	7.10927	0.024276	0.0552053	31.6277	1.09021	0.0443223	60.0491
124	-2.14927	1.83038	3.51189	-0.559208	-5.5076	-0.789714	-0.75	-2.14927	1.83038	3.51189	-0.559208	-5.5076	-0.789714	-0.75	0.116569	6.23626	33.5116	0.571662	0.00405582	0.453974	0.472367	41.3665	0.281795	15.0756	81.0115	1.38194	0.00980459	1.09744	1.14191
125	-1.57363	5.3801	6.71737	-0.509006	-8.18487	-3.91043	-2.65	-1.57363	5.3801	6.71737	-0.509006	-8.18487	-3.91043	-2.65	0.207292	217.043	826.644	0.601092	0.00027884	0.0200319	0.0706512	1044.59	0.0198444	20.7779	79.136	0.0575436	2.66938e-05	0.00191769	0.00676356
156	2.32064	3.85562	4.54832	2.40398	-3.14362	-2.23957	1.06	2.32064	3.85562	4.54832	2.40398	-3.14362	-2.23957	1.06	10.1822	47.2579	94.4737	11.0671	0.0431264	0.106504	2.88637	166.017	6.13323	28.4657	56.9061	6.66627	0.0259771	0.0641526	1.7386
157	1.40666	1.94933	4.11274	0.790409	-2.63811	-2.46714	1.5	1.40666	1.94933	4.11274	0.790409	-2.63811	-2.46714	1.5	4.08228	7.024	61.1142	2.2043	0.0714962	0.0848269	4.48169	79.0627	5.16334	8.88409	77.2983	2.78804	0.0904297	0.107291	5.66852
161	2.91415	-0.27581	0.854156	2.98771	-0.725302	-1.69443	2.87	2.91415	-0.27581	0.854156	2.98771	-0.725302	-1.69443	2.87	18.4331	0.758957	2.34939	19.8403	0.484179	0.183704	17.637	59.6866	30.8831	1.27157	3.93621	33.2408	0.811201	0.307781	29.5494
164	3.34623	-0.795048	1.09346	4.26689	0.32627	-0.165	4.67	3.34623	-0.795048	1.09346	4.26689	0.32627	-0.165	4.67	28.3955	0.45156	2.9846	71.2995	1.38579	0.847894	106.698	212.063	13.3901	0.212937	1.40741	33.6219	0.653481	0.399832	50.3143
165	-0.925671	7.34543	8.21117	-2.65323	-7.81732	-4.29243	-4.49	-0.925671	7.34543	8.21117	-2.65323	-7.81732	-4.29243	-4.49	0.396265	1549.1	3681.83	0.0704231	0.0004027	0.0136717	0.0112206	5231.42	0.00757471	29.6114	70.3792	0.00134616	7.69772e-06	0.000261338	0.000214486
166	-0.377857	6.79714	8.01218	-1.86185	-5.58914	-1.51257	-2.82	-0.377857	6.79714	8.01218	-1.86185	-5.58914	-1.51257	-2.82	0.685328	895.286	3017.49	0.155385	0.00373823	0.220343	0.0596059	3913.9	0.0175101	22.8745	77.0968	0.00397007	9.55116e-05	0.00562974	0.00152293
167	0.153871	3.80657	5.42724	-0.494221	-5.73935	-3.00143	-1.28	0.153871	3.80657	5.42724	-0.494221	-5.73935	-3.00143	-1.28	1.16634	44.9959	227.521	0.610046	0.00321686	0.049716	0.278037	274.624	0.424705	16.3846	82.8481	0.222139	0.00117137	0.0181033	0.101243
168	-2.00974	5.09086	6.20437	-0.627695	-6.97463	-3.54671	-1.71	-2.00974	5.09086	6.20437	-0.627695	-6.97463	-3.54671	-1.71	0.134023	162.529	494.906	0.533821	0.000935308	0.0288192	0.180866	658.313	0.0203586	24.6887	75.1778	0.0810892	0.000142076	0.00437773	0.0274741
170	-0.195743	7.18686	8.45125	-1.8116	-7.4713	-3.97857	-3.61	-0.195743	7.18686	8.45125	-1.8116	-7.4713	-3.97857	-3.61	0.822224	1321.94	4680.9	0.163392	0.000569187	0.0187124	0.0270518	6003.88	0.0136949	22.0181	77.9647	0.00272144	9.48032e-06	0.000311671	0.000450573
171	-0.912748	4.66029	5.87801	-0.171201	-6.69884	-2.988	-1.4	-0.912748	4.66029	5.87801	-0.171201	-6.69884	-2.988	-1.4	0.40142	105.666	357.097	0.842652	0.00123234	0.0503881	0.246597	464.306	0.0864559	22.7579	76.9099	0.181486	0.000265415	0.0108524	0.0531109
176	-0.30167	5.31495	7.3291	-1.3097	-6.93895	-3.50129	-2.51	-0.30167	5.31495	7.3291	-1.3097	-6.93895	-3.50129	-2.51	0.739582	203.355	1524	0.269901	0.000969285	0.0301586	0.0812682	1728.48	0.042788	11.7649	88.1702	0.0156149	5.60772e-05	0.0017448	0.00470171
177	0.0823857	6.88029	8.31757	-1.54797	-6.82084	-3.53986	-3.17	0.0823857	6.88029	8.31757	-1.54797	-6.82084	-3.53986	-3.17	1.08587	972.904	4095.2	0.212678	0.0010908	0.0290175	0.0420036	5069.48	0.0214198	19.1914	80.7816	0.00419527	2.15171e-05	0.000572396	0.000828559
180	0.550876	3.45914	4.39117	-0.215805	-0.618032	0.541571	0.92	0.550876	3.45914	4.39117	-0.215805	-0.618032	0.541571	0.92	1.73477	31.7897	80.7345	0.805892	0.539004	1.71871	2.50929	119.832	1.44767	26.5286	67.3731	0.672519	0.449801	1.43426	2.09401
181	-0.479448	7.70229	8.60225	-2.45506	-7.13962	-3.473	-4.22	-0.479448	7.70229	8.60225	-2.45506	-7.13962	-3.473	-4.22	0.619125	2213.4	5443.89	0.0858576	0.000793054	0.0310238	0.0146986	7658.04	0.00808465	28.903	71.0872	0.00112114	1.03558e-05	0.000405114	0.000191937
182	3.08848	2.96924	4.58727	1.36251	-1.74968	-0.425571	1.27	3.08848	2.96924	4.58727	1.36251	-1.74968	-0.425571	1.27	21.9438	19.4771	98.226	3.90597	0.173829	0.653396	3.56085	147.941	14.8328	13.1654	66.3954	2.64022	0.117499	0.44166	2.40694
184	-1.2397	6.14448	6.64056	-1.40017	-6.62225	-3.059	-2.97	-1.2397	6.14448	6.64056	-1.40017	-6.62225	-3.059	-2.97	0.289471	466.135	765.525	0.246555	0.00133043	0.0469346	0.0513033	1232.3	0.0234903	37.8266	62.1218	0.0200078	0.000107963	0.00380871	0.00416323
185	-0.284725	2.39962	3.23077	-1.33329	-0.87573	0.511	-1.02	-0.284725	2.39962	3.23077	-1.33329	-0.87573	0.511	-1.02	0.752221	11.019	25.2992	0.263608	0.416558	1.66696	0.360595	39.7781	1.89104	27.7011	63.6008	0.662696	1.0472	4.19064	0.906515
186	-0.694484	5.36124	6.43558	-0.042039	-7.0529	-4.99771	-1.72	-0.694484	5.36124	6.43558	-0.042039	-7.0529	-4.99771	-1.72	0.499332	212.988	623.642	0.958832	0.000864893	0.00675337	0.179066	838.275	0.0595666	25.408	74.3958	0.114382	0.000103175	0.000805627	0.0213613
187	0.907975	4.27962	5.74003	1.25412	-4.76873	-2.97743	0.32	0.907975	4.27962	5.74003	1.25412	-4.76873	-2.97743	0.32	2.4793	72.2129	311.073	3.50474	0.00849116	0.0509236	1.37713	390.707	0.634567	18.4826	79.6181	0.897026	0.00217328	0.0130337	0.352471
188	-1.41413	7.05705	8.00572	-2.60448	-6.77794	-1.67114	-3.84	-1.41413	7.05705	8.00572	-2.60448	-6.77794	-1.67114	-3.84	0.243137	1161.01	2998.07	0.0739415	0.00113862	0.188032	0.0214936	4159.61	0.00584519	27.9116	72.0757	0.00177761	2.73733e-05	0.00452043	0.000516722
189	0.403365	2.80048	2.99864	0.304058	-2.23714	-0.776286	0.02	0.403365	2.80048	2.99864	0.304058	-2.23714	-0.776286	0.02	1.49685	16.4525	20.0582	1.35535	0.106763	0.460112	1.0202	40.9499	3.65533	40.1771	48.9822	3.30977	0.260716	1.1236	2.49134
190	1.59136	5.8699	6.6695	-0.0314481	-3.64113	-1.03571	-1.5	1.59136	5.8699	6.6695	-0.0314481	-3.64113	-1.03571	-1.5	4.91042	354.215	788.001	0.969041	0.0262228	0.354973	0.22313	1148.7	0.427477	30.8362	68.5994	0.0843598	0.00228282	0.0309021	0.0194246
191	2.33386	3.90838	4.81485	1.29697	-2.56094	-2.511	1	2.33386	3.90838	4.81485	1.29697	-2.56094	-2.511	1	10.3177	49.8182	123.328	3.65821	0.0772324	0.081187	2.71828	189.999	5.43038	26.2202	64.9099	1.92538	0.0406488	0.0427302	1.43068
192	-0.861619	6.76171	7.89689	-1.73507	-7.35683	-4.16514	-3.37	-0.861619	6.76171	7.89689	-1.73507	-7.35683	-4.16514	-3.37	0.422478	864.122	2688.9	0.176388	0.000638221	0.0155275	0.0343896	3553.68	0.0118885	24.3163	75.6654	0.00496353	1.79595e-05	0.000436942	0.00096772
193	0.504238	5.67457	6.7893	-1.98908	-5.5259	-2.33357	-3.34	0.504238	5.67457	6.7893	-1.98908	-5.5259	-2.33357	-3.34	1.65572	291.363	888.294	0.136821	0.00398226	0.0969489	0.035437	1181.59	0.140127	24.6587	75.1781	0.0115794	0.000337027	0.00820497	0.0029991
194	1.14305	4.34819	5.91031	0.474214	-4.44475	-2.88914	0.07	1.14305	4.34819	5.91031	0.474214	-4.44475	-2.88914	0.07	3.13631	77.3384	368.821	1.60675	0.0117401	0.0556239	1.07251	452.042	0.693808	17.1087	81.5899	0.355443	0.00259712	0.012305	0.237258
196	-4.0891	4.02848	5.67688	-2.83344	-8.5607	-2.939	-3.6	-4.0891	4.02848	5.67688	-2.83344	-8.5607	-2.939	-3.6	0.0167543	56.1752	292.037	0.0588101	0.000191486	0.0529186	0.0273237	348.368	0.00480936	16.1252	83.83	0.0168816	5.49664e-05	0.0151904	0.00784334
197	0.596419	3.82829	5.15872	-0.177065	-2.94495	-2.16257	3.33067e-16	0.596419	3.82829	5.15872	-0.177065	-2.94495	-2.16257	3.33067e-16	1.81561	45.9836	173.941	0.837725	0.0526046	0.115029	1	223.745	0.81146	20.5518	77.7405	0.37441	0.0235109	0.0514106	0.446937
198	1.6277	4.05448	6.01693	0.850422	-5.49003	-3.52543	-0.42	1.6277	4.05448	6.01693	0.850422	-5.49003	-3.52543	-0.42	5.09214	57.655	410.317	2.34063	0.00412771	0.0294392	0.657047	476.095	1.06956	12.11	86.1838	0.491632	0.000866994	0.00618347	0.138007
200	1.88593	4.94695	5.88227	0.978299	-5.07317	-3.21114	-1.15	1.88593	4.94695	5.88227	0.978299	-5.07317	-3.21114	-1.15	6.59248	140.745	358.624	2.65993	0.00626251	0.0403105	0.316637	508.985	1.29522	27.6522	70.4587	0.522594	0.00123039	0.00791978	0.0622094
201	3.11348	1.80371	3.59345	3.66647	-1.93094	-2.71614	3.31	3.11348	1.80371	3.59345	3.66647	-1.93094	-2.71614	3.31	22.4992	6.07216	36.3593	39.1137	0.145012	0.0661293	27.3851	131.641	17.0914	4.61268	27.6201	29.7125	0.110158	0.0502347	20.8029
202	2.38558	1.11667	4.08612	2.17723	-3.01044	-0.641429	2.16	2.38558	1.11667	4.08612	2.17723	-3.01044	-0.641429	2.16	10.8653	3.05466	59.5085	8.82181	0.0492698	0.52654	8.67114	91.4973	11.875	3.33852	65.0386	9.64161	0.0538484	0.57547	9.47694
203	1.75618	2.13324	2.73959	2.85837	-2.29935	-1.66271	2.01	1.75618	2.13324	2.73959	2.85837	-2.29935	-1.66271	2.01	5.79029	8.44216	15.4806	17.4331	0.100324	0.189624	7.46332	54.8994	10.5471	15.3775	28.1981	31.7546	0.182742	0.345402	13.5945
204	-1.48843	4.43248	5.17518	-0.174169	-6.87403	-4.664	-1.72	-1.48843	4.43248	5.17518	-0.174169	-6.87403	-4.664	-1.72	0.225726	84.1395	176.829	0.840155	0.0010343	0.00942867	0.179066	262.224	0.0860812	32.0869	67.4344	0.320396	0.000394433	0.00359566	0.0682875
206	-1.36871	4.46238	6.67836	-0.973526	-8.61483	-4.40457	-2.44	-1.36871	4.46238	6.67836	-0.973526	-8.61483	-4.40457	-2.44	0.254435	86.6937	795.016	0.377749	0.000181396	0.0122213	0.0871609	882.441	0.0288331	9.8243	90.0928	0.0428073	2.05562e-05	0.00138495	0.00987724
207	3.61177	0.692095	2.5879	3.76363	0.102238	-0.456571	4.17	3.61177	0.692095	2.5879	3.76363	0.102238	-0.456571	4.17	37.0317	1.9979	13.3018	43.1046	1.10765	0.633452	64.7155	161.893	22.8742	1.23409	8.21647	26.6254	0.684187	0.391279	39.9743
213	-0.00269524	3.98257	5.65317	-0.886948	-5.36946	-1.29943	-1.82	-0.00269524	3.98257	5.65317	-0.886948	-5.36946	-1.29943	-1.82	0.997308	53.6548	285.193	0.411911	0.00465664	0.272688	0.162026	340.696	0.292727	15.7486	83.7088	0.120903	0.0013668	0.0800383	0.0475572
214	3.67631	3.30219	4.77723	1.90608	-2.23341	-3.03571	1.23	3.67631	3.30219	4.77723	1.90608	-2.23341	-3.03571	1.23	39.5005	27.1721	118.774	6.72665	0.107162	0.0480403	3.42123	195.75	20.179	13.881	60.6766	3.43635	0.0547443	0.0245417	1.74775
216	-0.604216	6.34676	8.10028	-1.35137	-7.46498	-3.49971	-2.53	-0.604216	6.34676	8.10028	-1.35137	-7.46498	-3.49971	-2.53	0.546503	570.642	3295.39	0.258885	0.000572794	0.030206	0.079659	3866.95	0.0141327	14.7569	85.2194	0.00669482	1.48126e-05	0.000781133	0.00206
217	-3.02522	6.20114	6.37926	-1.84126	-7.06881	-4.25329	-3.27	-3.02522	6.20114	6.37926	-1.84126	-7.06881	-4.25329	-3.27	0.048547	493.313	589.492	0.158617	0.000851246	0.0142174	0.0380064	1083.06	0.00448237	45.5478	54.4281	0.0146452	7.85961e-05	0.00131271	0.00350916
218	1.65446	2.3739	4.30182	2.73428	-4.62657	-3.16714	1.9	1.65446	2.3739	4.30182	2.73428	-4.62657	-3.16714	1.9	5.23026	10.7392	73.8339	15.3986	0.00978826	0.0421238	6.68589	111.94	4.67238	9.59376	65.9586	13.7562	0.00874421	0.0376307	5.97276
219	-0.292457	7.48714	8.26689	-1.52735	-7.33003	-4.19857	-3.52	-0.292457	7.48714	8.26689	-1.52735	-7.33003	-4.19857	-3.52	0.746427	1784.94	3892.83	0.21711	0.000655553	0.015017	0.0295994	5678.79	0.0131441	31.4318	68.5504	0.00382318	1.15439e-05	0.00026444	0.000521228
220	1.73077	3.26257	4.05349	1.28546	-0.864794	-0.160143	1.7	1.73077	3.26257	4.05349	1.28546	-0.864794	-0.160143	1.7	5.64501	26.1166	57.5979	3.61633	0.421138	0.852022	5.47395	99.723	5.66069	26.1892	57.7579	3.62638	0.422308	0.854389	5.48915
221	-3.16657	6.12295	6.51229	-1.68838	-8.25106	-4.31471	-3.62	-3.16657	6.12295	6.51229	-1.68838	-8.25106	-4.31471	-3.62	0.0421479	456.21	673.37	0.184818	0.000260981	0.0133704	0.0267827	1129.85	0.00373041	40.378	59.5983	0.0163578	2.30988e-05	0.00118338	0.00237047
222	-0.0679952	7.52857	8.15818	-1.89086	-5.35379	-3.24971	-3.16	-0.0679952	7.52857	8.15818	-1.89086	-5.35379	-3.24971	-3.16	0.934265	1860.45	3491.82	0.150942	0.00473017	0.0387853	0.0424257	5353.43	0.0174517	34.7524	65.2257	0.00281954	8.83577e-05	0.000724493	0.000792496
223	-0.153795	4.59057	6.58827	-0.175994	-8.17468	-5.09243	-2.05	-0.153795	4.59057	6.58827	-0.175994	-8.17468	-5.09243	-2.05	0.857448	98.5507	726.523	0.838623	0.000281696	0.00614308	0.128735	826.905	0.103694	11.918	87.8605	0.101417	3.40663e-05	0.0007429	0.0155683
225	-0.750205	6.01743	6.07757	-2.08005	-3.59221	-2.06971	-2.73	-0.750205	6.01743	6.07757	-2.08005	-3.59221	-2.06971	-2.73	0.47227	410.522	435.967	0.124924	0.0275375	0.126222	0.0652193	847.305	0.0557379	48.4503	51.4534	0.0147436	0.00325001	0.0148969	0.00769726
226	0.307871	4.55057	5.01888	0.686552	-4.01735	-1.371	-0.59	0.307871	4.55057	5.01888	0.686552	-4.01735	-1.371	-0.59	1.36053	94.6865	151.241	1.98685	0.0180006	0.253853	0.554327	250.101	0.54399	37.8592	60.472	0.794419	0.00719733	0.1015	0.221641
227	0.61837	4.67105	5.87127	1.30161	-5.66294	-3.68314	-0.21	0.61837	4.67105	5.87127	1.30161	-5.66294	-3.68314	-0.21	1.8559	106.81	354.699	3.67521	0.00347231	0.0251438	0.810584	467.879	0.396663	22.8285	75.81	0.785505	0.000742138	0.00537401	0.173247
229	0.898844	4.79267	5.48344	1.49895	-5.50889	-3.81443	-0.4	0.898844	4.79267	5.48344	1.49895	-5.50889	-3.81443	-0.4	2.45676	120.623	240.673	4.47701	0.00405061	0.0220503	0.67032	368.926	0.665924	32.6956	65.2361	1.21353	0.00109795	0.0059769	0.181695
230	-2.36927	0.256	2.33239	-0.234591	-4.34667	-0.898571	0.63	-2.36927	0.256	2.33239	-0.234591	-4.34667	-0.898571	0.63	0.0935493	1.29175	10.3025	0.790894	0.0129499	0.407151	1.87761	14.7764	0.633099	8.74199	69.7227	5.35241	0.087639	2.75541	12.7068
232	1.93863	1.4739	2.10162	2.0826	0.331317	1.09357	1.9	1.93863	1.4739	2.10162	2.0826	0.331317	1.09357	1.9	6.9492	4.36625	8.17938	8.02529	1.3928	2.98492	6.68589	38.5837	18.0107	11.3163	21.199	20.7997	3.60982	7.7362	17.3283
233	1.41332	3.93086	4.22238	0.246078	0.519143	0.251286	1.37	1.41332	3.93086	4.22238	0.246078	0.519143	0.251286	1.37	4.10959	50.9506	68.1957	1.279	1.68059	1.28568	3.93535	131.437	3.12667	38.7644	51.8849	0.973092	1.27863	0.978173	2.99411
234	0.56406	5.7439	6.4563	-1.01495	-2.68813	0.0314286	-1.02	0.56406	5.7439	6.4563	-1.01495	-2.68813	0.0314286	-1.02	1.7578	312.281	636.7	0.362421	0.0680082	1.03193	0.360595	952.562	0.184533	32.7833	66.8408	0.038047	0.0071395	0.108332	0.0378553
235	3.8623	-0.0724762	0.819364	4.30694	1.46314	-0.937571	5.18	3.8623	-0.0724762	0.819364	4.30694	1.46314	-0.937571	5.18	47.5747	0.930088	2.26906	74.2132	4.31951	0.391578	177.683	307.381	15.4774	0.302585	0.73819	24.1437	1.40526	0.127392	57.8054
236	0.395825	5.40038	6.75479	-0.166162	-6.61638	-4.43786	-1.6	0.395825	5.40038	6.75479	-0.166162	-6.61638	-4.43786	-1.6	1.48561	221.491	858.158	0.846909	0.00133827	0.0118212	0.201897	1082.2	0.137277	20.4668	79.2978	0.0782583	0.000123662	0.00109234	0.0186562
238	-1.13267	2.46448	4.19966	0.839604	-5.85659	-3.47286	0.35	-1.13267	2.46448	4.19966	0.839604	-5.85659	-3.47286	0.35	0.322172	11.7573	66.664	2.31545	0.00286099	0.0310283	1.41907	82.5119	0.390456	14.2492	80.7932	2.8062	0.00346737	0.0376046	1.71983
286	-0.328292	3.54562	4.9014	0.587708	-5.60451	-3.44057	-0.46	-0.328292	3.54562	4.9014	0.587708	-5.60451	-3.44057	-0.46	0.720153	34.6611	134.477	1.79986	0.00368123	0.0320464	0.631284	172.326	0.417902	20.1138	78.0368	1.04445	0.00213621	0.0185964	0.366332
287	1.78692	0.383238	1.84177	2.4081	-1.57913	-1.95271	3.16	1.78692	0.383238	1.84177	2.4081	-1.57913	-1.95271	3.16	5.97101	1.46703	6.3077	11.1128	0.206155	0.141888	23.5706	48.7772	12.2414	3.00761	12.9317	22.7828	0.422646	0.290891	48.323
288	-2.36555	2.87381	4.96627	-0.217987	-7.80403	-3.51929	-1.25	-2.36555	2.87381	4.96627	-0.217987	-7.80403	-3.51929	-1.25	0.093898	17.7043	143.491	0.804136	0.000408086	0.0296206	0.286505	162.41	0.0578153	10.901	88.3512	0.495126	0.000251269	0.0182381	0.176408
289	1.82887	4.81152	5.95626	1.02081	-5.01275	-2.79129	-0.49	1.82887	4.81152	5.95626	1.02081	-5.01275	-2.79129	-0.49	6.22684	122.919	386.162	2.77543	0.00665261	0.0613423	0.612626	518.764	1.20032	23.6946	74.4389	0.535008	0.0012824	0.0118247	0.118094
290	3.52239	1.0359	2.50722	4.69178	-0.988571	-2.24429	4.42	3.52239	1.0359	2.50722	4.69178	-0.988571	-2.24429	4.42	33.8654	2.81765	12.2707	109.047	0.372108	0.106003	83.0963	241.575	14.0186	1.16637	5.07947	45.14	0.154034	0.04388	34.3977
292	-1.66194	6.28495	7.2453	-1.43516	-7.64962	-4.25243	-3.42	-1.66194	6.28495	7.2453	-1.43516	-7.64962	-4.25243	-3.42	0.189771	536.439	1401.51	0.238078	0.000476226	0.0142296	0.0327124	1938.42	0.00978999	27.674	72.3015	0.0122821	2.45677e-05	0.000734084	0.00168758
293	-2.19464	6.96886	8.14169	-3.91747	-7.33408	-1.53886	-4.95	-2.19464	6.96886	8.14169	-3.91747	-7.33408	-1.53886	-4.95	0.111398	1063.01	3434.71	0.0198914	0.000652905	0.214626	0.00708341	4498.07	0.00247658	23.6325	76.3596	0.000442221	1.45152e-05	0.00477152	0.000157477
294	-0.323024	2.32514	3.77761	1.80883	-4.20881	-2.05786	0.89	-0.323024	2.32514	3.77761	1.80883	-4.20881	-2.05786	0.89	0.723957	10.2281	43.7113	6.10331	0.0148641	0.127727	2.43513	63.3444	1.14289	16.1469	69.0057	9.63512	0.0234655	0.20164	3.84427
295	2.69059	-0.822095	-0.784638	5.26319	2.22232	-0.958571	5.88	2.69059	-0.822095	-0.784638	5.26319	2.22232	-0.958571	5.88	14.7404	0.43951	0.456285	193.096	9.22869	0.38344	357.809	576.154	2.55842	0.0762834	0.0791949	33.5147	1.60178	0.0665517	62.1031
296	3.18543	1.324	2.54054	1.88873	2.08278	2.23414	3.48	3.18543	1.324	2.54054	1.88873	2.08278	2.23414	3.48	24.1778	3.75843	12.6865	6.61095	8.02673	9.33847	32.4597	97.0586	24.9105	3.87233	13.071	6.8113	8.26999	9.62148	33.4434
297	-0.416208	3.91638	5.77816	-0.0102078	-6.47694	-4.16657	-1.05	-0.416208	3.91638	5.77816	-0.0102078	-6.47694	-4.16657	-1.05	0.659543	50.2184	323.164	0.989844	0.00153852	0.0155053	0.349938	375.399	0.175691	13.3773	86.0855	0.263678	0.000409835	0.00413036	0.0932176
300	-0.395295	6.63657	7.71457	-1.60372	-6.03302	-2.37043	-2.84	-0.395295	6.63657	7.71457	-1.60372	-6.03302	-2.37043	-2.84	0.673481	762.476	2240.77	0.201147	0.00239825	0.0934407	0.0584257	3004.27	0.0224174	25.3797	74.586	0.00669535	7.9828e-05	0.00311026	0.00194475
303	-2.02996	5.40105	6.23212	-0.861026	-7.56827	-3.64257	-2.69	-2.02996	5.40105	6.23212	-0.861026	-7.56827	-3.64257	-2.69	0.13134	221.638	508.832	0.422728	0.000516585	0.0261849	0.0678809	731.119	0.0179643	30.315	69.5963	0.0578194	7.06568e-05	0.00358149	0.00928453
304	-2.5577	6.93352	6.8109	-3.23838	-5.94441	-2.569	-4.39	-2.5577	6.93352	6.8109	-3.23838	-5.94441	-2.569	-4.39	0.0774829	1026.1	907.686	0.0392275	0.00262044	0.0766121	0.0124007	1934	0.00400636	53.0561	46.9332	0.00202831	0.000135493	0.00396133	0.000641197
305	0.21429	1.64686	2.71153	2.55403	-4.20763	-3.63657	1.7	0.21429	1.64686	2.71153	2.55403	-4.20763	-3.63657	1.7	1.23898	5.19064	15.0523	12.8589	0.0148815	0.0263425	5.47395	39.856	3.10865	13.0235	37.7668	32.2633	0.0373383	0.0660943	13.7343
306	-1.27789	7.47714	8.6512	-3.54771	-6.55214	-2.14886	-4.43	-1.27789	7.47714	8.6512	-3.54771	-6.55214	-2.14886	-4.43	0.278624	1767.18	5717	0.0287904	0.00142705	0.116617	0.0119145	7484.62	0.00372262	23.6109	76.3833	0.00038466	1.90665e-05	0.00155809	0.000159186
307	2.20003	4.16295	5.86989	0.84839	-2.41751	-0.837	0.7	2.20003	4.16295	5.86989	0.84839	-2.41751	-0.837	0.7	9.02529	64.261	354.209	2.33588	0.0891435	0.433008	2.01375	432.367	2.08741	14.8626	81.9232	0.540255	0.0206176	0.100148	0.465751
308	-1.88528	5.34924	5.60033	-0.545584	-6.49468	-4.06614	-2.07	-1.88528	5.34924	5.60033	-0.545584	-6.49468	-4.06614	-2.07	0.151786	210.448	270.514	0.579503	0.00151145	0.0171434	0.126186	481.838	0.0315014	43.676	56.1421	0.120269	0.000313685	0.00355791	0.0261884
309	-0.433816	6.08476	7.41739	-1.61592	-6.92921	-4.67014	-2.8	-0.433816	6.08476	7.41739	-1.61592	-6.92921	-4.67014	-2.8	0.648032	439.115	1664.68	0.198709	0.000978777	0.00937093	0.0608101	2104.71	0.0307896	20.8635	79.0929	0.00944114	4.65042e-05	0.000445236	0.00288924
311	-1.2069	6.224	7.94766	-2.00686	-7.82856	-3.56643	-3.54	-1.2069	6.224	7.94766	-2.00686	-7.82856	-3.56643	-3.54	0.299123	504.718	2828.95	0.13441	0.0003982	0.0282566	0.0290133	3334.16	0.00897146	15.1378	84.8475	0.00403128	1.1943e-05	0.000847486	0.000870183
312	-1.80746	6.68505	7.67344	-2.47244	-7.30149	-3.08343	-3.77	-1.80746	6.68505	7.67344	-2.47244	-7.30149	-3.08343	-3.77	0.16407	800.349	2150.47	0.0843791	0.000674532	0.045802	0.0230521	2951.13	0.00555955	27.12	72.8692	0.00285921	2.28567e-05	0.00155201	0.000781126
313	2.94712	2.61829	2.86966	2.33566	-0.732175	-0.255714	1.56	2.94712	2.61829	2.86966	2.33566	-0.732175	-0.255714	1.56	19.051	13.7122	17.631	10.3363	0.480862	0.774363	4.75882	66.7445	28.5432	20.5443	26.4156	15.4864	0.720452	1.16019	7.12991
315	1.62633	0.929429	2.00958	3.94904	-1.34554	-1.99471	3.73	1.62633	0.929429	2.00958	3.94904	-1.34554	-1.99471	3.73	5.08517	2.53306	7.46018	51.8855	0.260399	0.136053	41.6791	109.039	4.66361	2.32307	6.84173	47.5841	0.238812	0.124774	38.2239
316	-2.5062	5.32295	6.88768	-2.45366	-7.65984	-2.60086	-3.59	-2.5062	5.32295	6.88768	-2.45366	-7.65984	-2.60086	-3.59	0.0815774	204.988	980.126	0.0859787	0.000471382	0.0742099	0.0275983	1185.38	0.00688194	17.293	82.6843	0.00725324	3.97662e-05	0.00626042	0.00232822
317	-0.375225	5.85962	6.80985	-0.745019	-6.30029	-2.75257	-2.11	-0.375225	5.85962	6.80985	-0.745019	-6.30029	-2.75257	-2.11	0.687134	350.591	906.739	0.474725	0.00183578	0.0637637	0.121238	1258.68	0.0545917	27.8539	72.039	0.0377162	0.00014585	0.00506592	0.00963217
320	3.47659	3.26581	4.55566	1.31038	-0.978032	-2.10457	0.98	3.47659	3.26581	4.55566	1.31038	-0.978032	-2.10457	0.98	32.3491	26.2013	95.1692	3.70757	0.376051	0.121898	2.66446	160.59	20.144	16.3157	59.2624	2.30872	0.234169	0.0759065	1.65917
321	-0.336137	2.08695	2.34032	1.65648	-2.65362	-1.94186	1.27	-0.336137	2.08695	2.34032	1.65648	-2.65362	-1.94186	1.27	0.714526	8.06031	10.3846	5.24083	0.070396	0.143437	3.56085	28.1749	2.53603	28.6081	36.8575	18.6011	0.249853	0.509096	12.6384
369	-0.46724	5.5319	7.55857	-0.857221	-8.15402	-4.29757	-2.48	-0.46724	5.5319	7.55857	-0.857221	-8.15402	-4.29757	-2.48	0.62673	252.625	1917.11	0.42434	0.000287578	0.0136016	0.0837432	2170.88	0.0288698	11.637	88.3101	0.0195469	1.32471e-05	0.000626545	0.00385757
385	2.16223	4.19048	5.39993	1.7436	-4.07692	-2.84786	0.39	2.16223	4.19048	5.39993	1.7436	-4.07692	-2.84786	0.39	8.69051	66.0542	221.391	5.71791	0.0169596	0.0579684	1.47698	303.406	2.86432	21.7709	72.9687	1.88458	0.00558975	0.0191059	0.4868
386	-0.998392	6.72362	7.15597	-1.18002	-6.04217	-4.11243	-2.67	-0.998392	6.72362	7.15597	-1.18002	-6.04217	-4.11243	-2.67	0.368471	831.822	1281.73	0.307273	0.00237639	0.016368	0.0692522	2114.32	0.0174275	39.3424	60.6215	0.014533	0.000112395	0.00077415	0.0032754
388	2.5173	0.658476	1.89246	4.13374	-0.47781	-0.599429	4.31	2.5173	0.658476	1.89246	4.13374	-0.47781	-0.599429	4.31	12.3951	1.93185	6.63568	62.4109	0.62014	0.549125	74.4405	158.983	7.79646	1.21513	4.17382	39.2563	0.390066	0.345398	46.8228
389	-3.36333	5.90152	6.68222	-2.7856	-7.38252	-2.49429	-4.05	-3.36333	5.90152	6.68222	-2.7856	-7.38252	-2.49429	-4.05	0.0346197	365.594	798.092	0.0616918	0.000622029	0.0825554	0.0174224	1163.88	0.0029745	31.4116	68.5715	0.00530052	5.34443e-05	0.0070931	0.00149692
391	3.28715	1.87571	2.16888	4.60006	0.131952	-2.66914	4.06	3.28715	1.87571	2.16888	4.60006	0.131952	-2.66914	4.06	26.7664	6.52548	8.74852	99.4908	1.14105	0.0693116	57.9743	200.716	13.3355	3.2511	4.35866	49.568	0.568492	0.0345322	28.8838
392	1.04896	2.28743	3.91544	1.93013	-3.79143	-4.52114	1.6	1.04896	2.28743	3.91544	1.93013	-3.79143	-4.52114	1.6	2.85469	9.84958	50.171	6.89041	0.0225633	0.0108766	4.95303	74.7521	3.81887	13.1763	67.1165	9.21767	0.0301842	0.0145502	6.62594
393	4.27972	-1.75019	-0.824618	4.25315	5.57686	3.47329	6.22	4.27972	-1.75019	-0.824618	4.25315	5.57686	3.47329	6.22	72.2203	0.173741	0.438402	70.3265	264.24	32.2425	502.703	942.345	7.66389	0.0184371	0.0465225	7.46293	28.0407	3.42152	53.346
394	2.95902	3.95933	4.57234	2.94123	-2.04822	-2.01757	1.85	2.95902	3.95933	4.57234	2.94123	-2.04822	-2.01757	1.85	19.2791	52.4224	96.7704	18.9391	0.128964	0.132978	6.35982	194.033	9.93601	27.0173	49.8732	9.76076	0.0664651	0.0685338	3.2777
402	2.8108	3.20848	4.36008	2.41269	-0.435921	-2.42757	2.67	2.8108	3.20848	4.36008	2.41269	-0.435921	-2.42757	2.67	16.6232	24.7414	78.2631	11.164	0.646669	0.0882509	14.44	145.967	11.3884	16.95	53.6172	7.64833	0.443025	0.0604597	9.89265
403	1.16503	5.30752	6.30647	-1.3026	-2.08708	0.543143	-1.13	1.16503	5.30752	6.30647	-1.3026	-2.08708	0.543143	-1.13	3.20603	201.85	548.106	0.271823	0.124049	1.72141	0.323033	755.602	0.424302	26.7138	72.539	0.0359744	0.0164172	0.227819	0.0427518
404	-3.29896	6.4941	6.86992	-4.34992	-6.61287	-0.836143	-5.18	-3.29896	6.4941	6.86992	-4.34992	-6.61287	-0.836143	-5.18	0.0369215	661.226	962.871	0.0129079	0.00134297	0.433379	0.00562801	1624.59	0.00227267	40.7012	59.2687	0.000794535	8.26652e-05	0.0266763	0.000346427
409	3.56857	0.83	2.16551	3.86332	1.503	0.0447143	5.06	3.56857	0.83	2.16551	3.86332	1.503	0.0447143	5.06	35.4657	2.29332	8.71904	47.6231	4.49515	1.04573	157.591	257.233	13.7874	0.891535	3.38955	18.5136	1.74751	0.406531	61.2638
449	2.60824	-0.774952	1.4176	2.51129	0.105508	0.782857	3.58	2.60824	-0.774952	1.4176	2.51129	0.105508	0.782857	3.58	13.5751	0.460726	4.12722	12.3208	1.11127	2.18771	35.8735	69.6564	19.4886	0.661426	5.92511	17.688	1.59537	3.14072	51.5007
451	2.44305	1.48629	1.5318	3.07844	-1.42706	-2.27557	2.2	2.44305	1.48629	1.5318	3.07844	-1.42706	-2.27557	2.2	11.5081	4.42065	4.62652	21.7244	0.240013	0.102738	9.02501	51.6474	22.2821	8.55928	8.95788	42.0629	0.464714	0.198922	17.4743
456	-1.65323	4.49457	6.75546	-1.04627	-9.39746	-4.20243	-2.96	-1.65323	4.49457	6.75546	-1.04627	-9.39746	-4.20243	-2.96	0.191431	89.5298	858.732	0.351247	8.29344e-05	0.0149592	0.0518189	948.871	0.0201746	9.4354	90.5004	0.0370173	8.74033e-06	0.00157653	0.00546111
458	2.74781	2.2441	2.18467	3.5449	0.0105714	-0.402143	2.48	2.74781	2.2441	2.18467	3.5449	0.0105714	-0.402143	2.48	15.6084	9.43188	8.88774	34.6363	1.01063	0.668885	11.9413	82.1851	18.9917	11.4764	10.8143	42.1443	1.2297	0.813877	14.5297
459	-1.20294	5.1099	7.00628	-1.42877	-6.98724	-3.13757	-2.29	-1.20294	5.1099	7.00628	-1.42877	-6.98724	-3.13757	-2.29	0.30031	165.655	1103.54	0.239604	0.000923594	0.043388	0.101266	1269.88	0.0236487	13.0449	86.9011	0.0188683	7.27308e-05	0.0034167	0.00797449
460	2.11677	4.45257	6.31805	0.63287	-4.21368	-1.76057	-0.11	2.11677	4.45257	6.31805	0.63287	-4.21368	-1.76057	-0.11	8.30428	85.8474	554.492	1.88301	0.0147918	0.171947	0.895834	651.609	1.27443	13.1747	85.0958	0.288978	0.00227004	0.026388	0.13748
461	2.03685	3.95819	4.23256	2.19226	-1.73897	-0.610143	1.15	2.03685	3.95819	4.23256	2.19226	-1.73897	-0.610143	1.15	7.66639	52.3625	68.8935	8.95543	0.175702	0.543273	3.15819	141.755	5.4082	36.9387	48.6004	6.31754	0.123947	0.383248	2.22792
463	-0.601049	4.18276	6.08094	0.106721	-6.85287	-3.21057	-1.29	-0.601049	4.18276	6.08094	0.106721	-6.85287	-3.21057	-1.29	0.548236	65.5466	437.439	1.11262	0.00105642	0.0403336	0.275271	504.963	0.10857	12.9805	86.6279	0.220338	0.000209207	0.00798743	0.054513
464	2.36009	4.04438	5.32391	2.12238	-4.51394	-4.33786	0.39	2.36009	4.04438	5.32391	2.12238	-4.51394	-4.33786	0.39	10.5919	57.0758	205.184	8.35102	0.0109552	0.0130645	1.47698	282.703	3.74666	20.1893	72.5791	2.95399	0.00387517	0.00462127	0.522449
467	0.940175	3.45362	4.17486	1.55884	-3.43606	-2.615	0.85	0.940175	3.45362	4.17486	1.55884	-3.43606	-2.615	0.85	2.56043	31.6146	65.0306	4.75332	0.0321912	0.0731678	2.33965	106.404	2.40633	29.7119	61.1167	4.46724	0.0302537	0.0687641	2.19883
468	-0.837765	0.435524	3.12305	-0.166604	-3.9253	-1.94257	0.75	-0.837765	0.435524	3.12305	-0.166604	-3.9253	-1.94257	0.75	0.432676	1.54577	22.7155	0.846535	0.0197362	0.143335	2.117	27.8205	1.55524	5.55623	81.65	3.04284	0.0709411	0.515213	7.60949
470	-0.418211	-0.152667	-0.376046	2.02432	1.50944	-0.110714	2.93	-0.418211	-0.152667	-0.376046	2.02432	1.50944	-0.110714	2.93	0.658223	0.858416	0.68657	7.57095	4.52422	0.895194	18.7276	33.9212	1.94045	2.53062	2.02402	22.3192	13.3374	2.63904	55.2092
471	-0.46524	5.4539	7.0354	-0.920175	-7.33046	-5.31629	-2.47	-0.46524	5.4539	7.0354	-0.920175	-7.33046	-5.31629	-2.47	0.627985	233.669	1136.15	0.398449	0.000655272	0.00491096	0.0845849	1370.94	0.045807	17.0445	82.8741	0.029064	4.77974e-05	0.000358219	0.00616986
472	-2.0404	0.386571	-0.253917	0.200597	0.459984	0.062	1.28	-2.0404	0.386571	-0.253917	0.200597	0.459984	0.062	1.28	0.129977	1.47193	0.775756	1.22213	1.58405	1.06396	3.59664	9.84444	1.32031	14.9518	7.88014	12.4144	16.0908	10.8077	36.5347
473	0.871911	2.56867	2.91717	2.32477	-1.79667	-0.442286	1.81	0.871911	2.56867	2.91717	2.32477	-1.79667	-0.442286	1.81	2.39148	13.0484	18.4889	10.2244	0.165851	0.642566	6.11045	51.072	4.68256	25.5491	36.2016	20.0195	0.324739	1.25816	11.9644
474	4.37783	1.09143	0.615782	4.14672	3.93057	0.297714	4.98	4.37783	1.09143	0.615782	4.14672	3.93057	0.297714	4.98	79.6649	2.97853	1.8511	63.2263	50.9361	1.34678	145.474	345.478	23.0593	0.862146	0.535809	18.3011	14.7437	0.38983	42.1081
476	3.51843	1.12838	3.46899	3.34766	-0.741492	-1.63271	4.06	3.51843	1.12838	3.46899	3.34766	-0.741492	-1.63271	4.06	33.7313	3.09065	32.1042	28.436	0.476403	0.195398	57.9743	156.008	21.6215	1.98108	20.5785	18.2272	0.30537	0.125249	37.1611
479	-1.51935	2.13419	3.14654	-1.80624	-2.48919	0.178143	-0.86	-1.51935	2.13419	3.14654	-1.80624	-2.48919	0.178143	-0.86	0.218853	8.4502	23.2554	0.164271	0.0829771	1.195	0.423162	33.7899	0.647688	25.0081	68.8236	0.486153	0.245568	3.53655	1.25233
480	-0.74404	7.7399	7.82809	-2.08918	-7.69757	-4.17114	-4.73	-0.74404	7.7399	7.82809	-2.08918	-7.69757	-4.17114	-4.73	0.47519	2298.25	2510.13	0.123789	0.000453928	0.0154346	0.00882647	4809.01	0.00988125	47.7906	52.1965	0.00257411	9.43912e-06	0.000320952	0.00018354
481	-0.866013	6.57381	7.81212	-1.51085	-6.98381	-4.04386	-3.04	-0.866013	6.57381	7.81212	-1.51085	-6.98381	-4.04386	-3.04	0.420625	716.093	2470.35	0.220722	0.000926766	0.0175297	0.0478349	3187.15	0.0131975	22.4681	77.5097	0.00692538	2.90782e-05	0.000550013	0.00150087
483	-1.89101	7.60086	8.86036	-3.38974	-9.01597	-3.51914	-5.31	-1.89101	7.60086	8.86036	-3.38974	-9.01597	-3.51914	-5.31	0.150919	1999.91	7047.03	0.0337174	0.000121455	0.0296248	0.00494193	9047.16	0.00166814	22.1054	77.8922	0.000372685	1.34246e-06	0.000327449	5.46241e-05
484	0.722176	3.25314	4.11477	1.27906	-2.23881	-1.49386	0.71	0.722176	3.25314	4.11477	1.27906	-2.23881	-1.49386	0.71	2.05891	25.8715	61.2381	3.59325	0.106585	0.224505	2.03399	95.1269	2.16438	27.1969	64.3752	3.77733	0.112045	0.236006	2.13819
486	2.31324	5.25714	5.42968	1.55524	-1.63459	-1.09443	0.46	2.31324	5.25714	5.42968	1.55524	-1.63459	-1.09443	0.46	10.1071	191.932	228.077	4.73622	0.195033	0.334731	1.58407	436.966	2.31303	43.9238	52.1955	1.08389	0.0446334	0.0766033	0.362516
488	2.36669	-0.135143	2.09409	2.9879	-1.99986	-1.84271	3.54	2.36669	-0.135143	2.09409	2.9879	-1.99986	-1.84271	3.54	10.662	0.873591	8.11806	19.8439	0.135355	0.158387	34.4669	74.2582	14.3581	1.17642	10.9322	26.7228	0.182276	0.213292	46.4149
490	2.10364	-0.573429	1.13695	3.92496	-1.49013	-1.58471	4.09	2.10364	-0.573429	1.13695	3.92496	-1.49013	-1.58471	4.09	8.19593	0.56359	3.11726	50.6511	0.225344	0.205006	59.7399	122.698	6.67975	0.45933	2.54059	41.2811	0.183657	0.167082	48.6885
491	-1.97787	5.66038	6.65464	-1.41407	-7.32427	-3.18314	-2.9	-1.97787	5.66038	6.65464	-1.41407	-7.32427	-3.18314	-2.9	0.138363	287.258	776.382	0.243151	0.000659341	0.0414552	0.0550232	1064.12	0.0130026	26.9949	72.9601	0.02285	6.19612e-05	0.00389573	0.00517078
492	0.148013	3.39019	5.47798	-1.15697	-3.59219	-0.484429	-0.73	0.148013	3.39019	5.47798	-1.15697	-3.59219	-0.484429	-0.73	1.15953	29.6716	239.362	0.314438	0.0275379	0.616049	0.481909	271.633	0.426873	10.9234	88.1196	0.115759	0.0101379	0.226795	0.177412
493	1.42984	1.4321	2.44128	-0.28837	-0.789984	0.508143	0.54	1.42984	1.4321	2.44128	-0.28837	-0.789984	0.508143	0.54	4.17803	4.18746	11.4877	0.749484	0.453852	1.6622	1.71601	24.4348	17.0987	17.1373	47.0139	3.06728	1.8574	6.8026	7.0228
494	-1.92323	8.00048	8.08753	-2.56308	-8.15803	-3.76543	-5	-1.92323	8.00048	8.08753	-2.56308	-8.15803	-3.76543	-5	0.146133	2982.38	3253.64	0.0770672	0.000286426	0.0231577	0.00673795	6236.27	0.00234328	47.8231	52.1728	0.00123579	4.5929e-06	0.000371339	0.000108045
495	4.87014	2.02105	2.24896	4.53347	2.32317	-1.18257	4.68	4.87014	2.02105	2.24896	4.53347	2.32317	-1.18257	4.68	130.339	7.54623	9.47789	93.0814	10.208	0.30649	107.77	358.729	36.3335	2.1036	2.64208	25.9476	2.84561	0.0854377	30.0422
496	0.330302	3.31352	4.6567	0.203942	-3.10352	-1.78243	0.62	0.330302	3.31352	4.6567	0.203942	-3.10352	-1.78243	0.62	1.39139	27.4818	105.288	1.22623	0.0448907	0.168229	1.85893	137.459	1.01222	19.9927	76.5956	0.892066	0.0326575	0.122385	1.35235
497	-0.622594	-0.225905	1.53652	1.3939	-4.56498	-2.888	0.86	-0.622594	-0.225905	1.53652	1.3939	-4.56498	-2.888	0.86	0.536551	0.797794	4.64837	4.03055	0.01041	0.0556875	2.36316	12.4425	4.31224	6.41183	37.3588	32.3933	0.083665	0.447558	18.9926
498	0.021673	6.9401	7.99023	-0.792416	-6.89676	-3.12957	-2.85	0.021673	6.9401	7.99023	-0.792416	-6.89676	-3.12957	-2.85	1.02191	1032.87	2951.98	0.45275	0.00101105	0.0437365	0.0578443	3986.42	0.0256348	25.9097	74.0508	0.0113573	2.53624e-05	0.00109714	0.00145103
499	0.92216	3.8319	3.5249	1.30373	-1.08802	-0.676	0.7	0.92216	3.8319	3.5249	1.30373	-1.08802	-0.676	0.7	2.51472	46.1504	33.9504	3.68302	0.336884	0.508648	2.01375	89.1578	2.82052	51.7626	38.079	4.1309	0.377852	0.570503	2.25864
500	0.354297	-0.777048	0.694792	1.97584	-3.10373	-1.77014	1.82	0.354297	-0.777048	0.694792	1.97584	-3.10373	-1.77014	1.82	1.42518	0.459761	2.00329	7.21271	0.0448815	0.170309	6.17186	17.488	8.14947	2.62901	11.4552	41.2438	0.256642	0.973861	35.292
501	2.69961	1.0561	2.69568	3.07863	-0.500984	0.486143	3.07	2.69961	1.0561	2.69568	3.07863	-0.500984	0.486143	3.07	14.8739	2.87512	14.8156	21.7286	0.605934	1.62603	21.5419	78.0671	19.0527	3.68289	18.978	27.8333	0.776171	2.08287	27.5941
503	-1.00195	2.27381	3.87433	-1.5204	-4.15892	1.43614	-1.75	-1.00195	2.27381	3.87433	-1.5204	-4.15892	1.43614	-1.75	0.367164	9.71635	48.1505	0.218625	0.0156244	4.20445	0.173774	62.8465	0.584224	15.4604	76.6161	0.347872	0.0248612	6.69003	0.276505
504	0.573463	7.08095	7.65591	-0.285247	-5.22406	-4.069	-1.93	0.573463	7.08095	7.65591	-0.285247	-5.22406	-4.069	-1.93	1.7744	1189.1	2113.1	0.751829	0.0053854	0.0170945	0.145148	3304.9	0.0536901	35.9799	63.9385	0.0227489	0.000162952	0.000517247	0.00439191
507	0.781571	5.37657	6.90085	-0.460994	-3.7679	-0.575143	-1.27	0.781571	5.37657	6.90085	-0.460994	-3.7679	-0.575143	-1.27	2.1849	216.279	993.117	0.630657	0.0231004	0.562624	0.280832	1213.08	0.180112	17.829	81.8675	0.0519881	0.00190428	0.0463799	0.0231503
508	0.960337	3.45705	4.87196	-0.296844	-3.82771	-1.46057	-0.69	0.960337	3.45705	4.87196	-0.296844	-3.82771	-1.46057	-0.69	2.61258	31.7232	130.577	0.74316	0.0217593	0.232104	0.501576	166.411	1.56995	19.0631	78.4664	0.44658	0.0130756	0.139476	0.301407
509	4.84282	2.27886	2.96038	3.85158	2.38414	0.388286	4.1	4.84282	2.27886	2.96038	3.85158	2.38414	0.388286	4.1	126.827	9.76551	19.3053	47.0673	10.8498	1.47445	60.3403	275.63	46.0136	3.54298	7.00409	17.0763	3.93635	0.534939	21.8918
511	-1.72664	3.66895	5.37157	-0.193292	-7.52173	-4.57014	-1.44	-1.72664	3.66895	5.37157	-0.193292	-7.52173	-4.57014	-1.44	0.177882	39.2108	215.201	0.824241	0.000541195	0.0103565	0.236928	255.662	0.0695769	15.337	84.1741	0.322395	0.000211684	0.00405085	0.0926723
512	2.55251	3.04962	4.12137	1.89821	0.14527	-0.289286	2.69	2.55251	3.04962	4.12137	1.89821	0.14527	-0.289286	2.69	12.8393	21.1073	61.6439	6.67392	1.15635	0.748798	14.7317	118.901	10.7983	17.752	51.8446	5.613	0.972532	0.629765	12.3898
513	-2.71394	2.55933	4.17509	-0.972318	-6.285	-2.12343	-1.48	-2.71394	2.55933	4.17509	-0.972318	-6.285	-2.12343	-1.48	0.0662749	12.9272	65.0458	0.378205	0.00186406	0.119621	0.227638	78.7666	0.0841409	16.412	82.5804	0.48016	0.00236656	0.151868	0.289003
514	-2.037	7.05657	9.00688	-3.18972	-8.9929	-3.35943	-4.69	-2.037	7.05657	9.00688	-3.18972	-8.9929	-3.35943	-4.69	0.13042	1160.46	8159.06	0.0411834	0.000124289	0.0347551	0.00918669	9319.74	0.0013994	12.4516	87.5461	0.000441894	1.33361e-06	0.000372919	9.85723e-05
515	2.78103	3.8339	4.17904	2.18864	-1.45313	-1.91757	1.64	2.78103	3.8339	4.17904	2.18864	-1.45313	-1.91757	1.64	16.1356	46.2428	65.3034	8.92309	0.233838	0.146963	5.15517	142.141	11.3518	32.5331	45.9428	6.27764	0.164511	0.103393	3.6268
517	-0.892902	5.33648	7.69195	-1.6069	-8.0947	-4.00029	-2.84	-0.892902	5.33648	7.69195	-1.6069	-8.0947	-4.00029	-2.84	0.409466	207.779	2190.65	0.200509	0.000305153	0.0183104	0.0584257	2399.12	0.0170674	8.66066	91.3107	0.00835762	1.27194e-05	0.000763215	0.0024353
520	2.50654	2.55257	4.24178	0.648461	-1.8729	0.290857	0.81	2.50654	2.55257	4.24178	0.648461	-1.8729	0.290857	0.81	12.2624	12.8401	69.5312	1.9126	0.153677	1.33757	2.24791	100.285	12.2275	12.8035	69.3333	1.90715	0.153239	1.33377	2.24151
521	1.43551	2.14314	3.09789	1.77647	-1.41614	-2.74043	1.66	1.43551	2.14314	3.09789	1.77647	-1.41614	-2.74043	1.66	4.20179	8.52619	22.1512	5.90895	0.242648	0.0645427	5.25931	46.3546	9.06444	18.3934	47.7864	12.7473	0.523461	0.139237	11.3458
523	-2.07505	2.83981	2.61574	-0.367169	-4.12348	-3.26586	-1.22	-2.07505	2.83981	2.61574	-0.367169	-4.12348	-3.26586	-1.22	0.125551	17.1125	13.6773	0.692693	0.0161881	0.0381642	0.29523	31.9577	0.392866	53.5474	42.7983	2.16753	0.050655	0.119421	0.923817
525	-0.135994	3.2501	4.77486	0.649448	-5.31832	-3.73771	-0.17	-0.135994	3.2501	4.77486	0.649448	-5.31832	-3.73771	-0.17	0.872848	25.7928	118.493	1.91448	0.00490099	0.0238085	0.843665	147.946	0.589978	17.4339	80.0924	1.29404	0.00331269	0.0160927	0.570253
526	-2.04023	6.38562	7.41093	-3.82166	-5.7674	-1.16543	-4.39	-2.04023	6.38562	7.41093	-3.82166	-5.7674	-1.16543	-4.39	0.129999	593.252	1653.96	0.0218915	0.00312789	0.311789	0.0124007	2247.69	0.0057837	26.3939	73.5848	0.000973958	0.00013916	0.0138715	0.000551711
528	0.679011	4.82467	5.39904	-0.1125	-4.89056	-3.88443	-1.76	0.679011	4.82467	5.39904	-0.1125	-4.89056	-3.88443	-1.76	1.97193	124.545	221.195	0.893597	0.00751725	0.0205596	0.172045	348.806	0.565337	35.7061	63.415	0.256188	0.00215514	0.00589428	0.049324
529	3.28138	2.15019	2.23374	3.6814	-0.425413	-2.45371	2.81	3.28138	2.15019	2.23374	3.6814	-0.425413	-2.45371	2.81	26.6125	8.58649	9.33467	39.7018	0.6535	0.0859737	16.6099	101.585	26.1973	8.45254	9.18904	39.0824	0.643305	0.0846324	16.3508
534	3.67412	1.67124	3.56239	3.80573	-2.77713	-3.65914	2.8	3.67412	1.67124	3.56239	3.80573	-2.77713	-3.65914	2.8	39.4138	5.31875	35.2473	44.9582	0.062217	0.0257546	16.4446	141.471	27.86	3.75961	24.9149	31.7792	0.0439787	0.0182049	11.6241
537	2.79089	2.33438	4.9132	2.24056	-2.03794	-2.18843	2.82	2.79089	2.33438	4.9132	2.24056	-2.03794	-2.18843	2.82	16.2955	10.3231	136.074	9.39864	0.130297	0.112093	16.7769	189.11	8.61696	5.45876	71.9547	4.96993	0.0689002	0.0592738	8.87147
538	-0.999879	1.63781	3.6909	-0.821123	-3.33959	0.467429	0.05	-0.999879	1.63781	3.6909	-0.821123	-3.33959	0.467429	0.05	0.367924	5.14389	40.0809	0.439937	0.0354516	1.59589	1.05127	48.7153	0.755253	10.5591	82.2759	0.903078	0.072773	3.27594	2.15799
539	-0.580219	7.00571	7.89911	-1.39712	-6.34394	-3.557	-2.66	-0.580219	7.00571	7.89911	-1.39712	-6.34394	-3.557	-2.66	0.559776	1102.92	2694.87	0.247309	0.00175737	0.0285243	0.0699482	3798.69	0.014736	29.0341	70.942	0.00651037	4.62625e-05	0.000750897	0.00184138
540	3.54424	2.98114	4.97149	2.05147	-1.55614	-1.73629	2.35	3.54424	2.98114	4.97149	2.05147	-1.55614	-1.73629	2.35	34.6135	19.7103	144.242	7.77931	0.210948	0.176174	10.4856	217.218	15.9349	9.074	66.4043	3.58134	0.0971138	0.0811046	4.82722
541	4.59373	1.37438	3.06861	3.83684	-0.423159	-1.15071	3.73	4.59373	1.37438	3.06861	3.83684	-0.423159	-1.15071	3.73	98.862	3.95263	21.512	46.3786	0.654975	0.316411	41.6791	213.356	46.3367	1.8526	10.0827	21.7377	0.306987	0.148302	19.535
542	3.0313	1.98095	3.94108	2.24021	-0.320619	-0.532143	3	3.0313	1.98095	3.94108	2.24021	-0.320619	-0.532143	3	20.7241	7.24964	51.4744	9.39528	0.7257	0.587345	20.0855	110.242	18.7987	6.57612	46.6922	8.52242	0.658279	0.532778	18.2195
544	4.20963	0.620476	2.22008	4.65219	0.767079	-0.213429	5.08	4.20963	0.620476	2.22008	4.65219	0.767079	-0.213429	5.08	67.3317	1.85981	9.20804	104.815	2.15347	0.80781	160.774	346.95	19.4068	0.536047	2.654	30.2104	0.620686	0.232832	46.3393
545	0.785517	4.16876	4.54641	1.2959	-2.3921	-2.17214	1.02	0.785517	4.16876	4.54641	1.2959	-2.3921	-2.17214	1.02	2.19354	64.6354	94.2929	3.65429	0.0914379	0.113933	2.77319	167.755	1.30759	38.5297	56.2088	2.17836	0.0545069	0.0679166	1.65312
547	-1.55519	5.05114	6.93755	-2.15362	-7.73314	-4.17171	-3.31	-1.55519	5.05114	6.93755	-2.15362	-7.73314	-4.17171	-3.31	0.211149	156.201	1030.24	0.116063	0.000438065	0.0154258	0.0365162	1186.82	0.0177912	13.1613	86.8067	0.00977932	3.69109e-05	0.00129976	0.00307681
550	0.762389	5.99533	6.55025	0.754727	-5.18011	-4.10757	-1.13	0.762389	5.99533	6.55025	0.754727	-5.18011	-4.10757	-1.13	2.14339	401.551	699.421	2.12703	0.00562738	0.0164477	0.323033	1105.59	0.193869	36.3201	63.2624	0.192389	0.000508995	0.00148769	0.0292183
552	2.49764	2.10105	4.10164	2.87638	-1.3856	-2.22143	3.27	2.49764	2.10105	4.10164	2.87638	-1.3856	-2.22143	3.27	12.1537	8.17473	60.4392	17.75	0.250173	0.108454	26.3113	125.188	9.70842	6.52998	48.2789	14.1787	0.199838	0.0866332	21.0175
553	-0.0834095	6.65886	7.41374	-1.15506	-6.25708	-3.72429	-2.89	-0.0834095	6.65886	7.41374	-1.15506	-6.25708	-3.72429	-2.89	0.919974	779.659	1658.62	0.315039	0.00191684	0.0241303	0.0555762	2439.6	0.0377101	31.9585	67.9875	0.0129136	7.85719e-05	0.000989112	0.00227809
554	-1.00296	5.8201	7.33817	-1.73369	-8.51398	-4.23857	-3.52	-1.00296	5.8201	7.33817	-1.73369	-8.51398	-4.23857	-3.52	0.366792	337.004	1537.9	0.176632	0.000200643	0.0144282	0.0295994	1875.49	0.0195571	17.9689	81.9998	0.0094179	1.06982e-05	0.000769303	0.00157822
555	-3.75461	5.25781	6.6808	-3.76908	-8.75937	-2.52114	-5.09	-3.75461	5.25781	6.6808	-3.76908	-8.75937	-2.52114	-5.09	0.0234095	192.06	796.953	0.0230733	0.000156984	0.0803677	0.00615802	989.147	0.00236664	19.4168	80.5698	0.00233265	1.58707e-05	0.00812495	0.000622559
556	-1.26431	1.41333	2.45479	0.625727	-2.96378	-0.0912857	0.98	-1.26431	1.41333	2.45479	0.625727	-2.96378	-0.0912857	0.98	0.282434	4.10963	11.6439	1.86961	0.0516235	0.912757	2.66446	21.5344	1.31154	19.084	54.0712	8.68193	0.239725	4.23859	12.373
557	4.5807	-0.974571	0.563703	5.40063	2.57324	-0.739143	6.45	4.5807	-0.974571	0.563703	5.40063	2.57324	-0.739143	6.45	97.5822	0.377354	1.75717	221.546	13.1082	0.477523	632.702	967.551	10.0855	0.039001	0.18161	22.8976	1.35478	0.0493538	65.3922
558	1.41911	3.48514	3.64106	2.18656	-1.73592	-0.941429	1.43	1.41911	3.48514	3.64106	2.18656	-1.73592	-0.941429	1.43	4.13344	32.6271	38.1322	8.90451	0.176238	0.39007	4.1787	88.5422	4.66832	36.8492	43.0667	10.0568	0.199044	0.440547	4.71944
559	-1.05499	5.13971	7.0045	-1.6413	-6.75405	-1.68843	-2.54	-1.05499	5.13971	7.0045	-1.6413	-6.75405	-1.68843	-2.54	0.348197	170.667	1101.58	0.193728	0.00116615	0.18481	0.0788664	1273.06	0.0273513	13.4061	86.5305	0.0152176	9.16024e-05	0.014517	0.00619504
562	1.29348	4.65514	6.82258	0.239104	-6.35448	-3.21686	-1.01	1.29348	4.65514	6.82258	0.239104	-6.35448	-3.21686	-1.01	3.64544	105.124	918.347	1.27011	0.00173895	0.0400808	0.364219	1028.79	0.354341	10.2182	89.2645	0.123456	0.000169028	0.00389591	0.0354025
563	-0.259403	5.43895	7.95461	-1.9917	-7.65984	-3.20229	-3.21	-0.259403	5.43895	7.95461	-1.9917	-7.65984	-3.20229	-3.21	0.771512	230.201	2848.67	0.136463	0.000471382	0.0406691	0.0403566	3079.86	0.0250502	7.47439	92.4935	0.00443082	1.53053e-05	0.00132049	0.00131034
564	0.748562	2.41143	3.37729	-0.450961	0.136571	0.907571	0.51	0.748562	2.41143	3.37729	-0.450961	0.136571	0.907571	0.51	2.11396	11.1499	29.2913	0.637016	1.14634	2.4783	1.66529	48.4821	4.36029	22.9979	60.4168	1.31392	2.36445	5.11178	3.43486
566	3.02951	-0.58981	-0.65163	4.01249	3.45548	-0.571857	5.02	3.02951	-0.58981	-0.65163	4.01249	3.45548	-0.571857	5.02	20.6871	0.554433	0.521195	55.2842	31.6734	0.564476	151.411	260.696	7.93535	0.212674	0.199924	21.2064	12.1495	0.216526	58.0796
567	1.78526	-2.55762	-0.0823273	2.78647	0.161286	1.28743	4.41	1.78526	-2.55762	-0.0823273	2.78647	0.161286	1.28743	4.41	5.96112	0.077489	0.920971	16.2237	1.17502	3.62346	82.2695	110.251	5.40685	0.070284	0.835338	14.7152	1.06577	3.28655	74.62
568	-1.66638	6.79133	6.55538	-2.644	-4.69222	-1.77871	-3.39	-1.66638	6.79133	6.55538	-2.644	-4.69222	-1.77871	-3.39	0.18893	890.1	703.015	0.0710764	0.00916629	0.168855	0.0337087	1593.59	0.0118557	55.8551	44.1153	0.00446015	0.000575199	0.0105959	0.00211527
569	0.509852	6.47829	6.43573	-1.06311	-2.93906	-0.272	-1.82	0.509852	6.47829	6.43573	-1.06311	-2.93906	-0.272	-1.82	1.66505	650.854	623.739	0.34538	0.0529153	0.761854	0.162026	1277.58	0.130328	50.9443	48.8219	0.0270339	0.00414184	0.0596326	0.0126822
570	2.14109	3.53981	3.35523	2.78019	0.775635	-1.069	3.09	2.14109	3.53981	3.35523	2.78019	0.775635	-1.069	3.09	8.50868	34.4604	28.6523	16.1222	2.17197	0.343352	21.9771	112.236	7.58107	30.7035	25.5286	14.3645	1.93518	0.30592	19.5812
571	-4.94324	5.84933	6.8162	-3.57014	-9.50578	-4.09857	-5.24	-4.94324	5.84933	6.8162	-3.57014	-9.50578	-4.09857	-5.24	0.00713142	347.003	912.515	0.028152	7.44206e-05	0.0165964	0.00530026	1259.57	0.000566177	27.5492	72.4462	0.00223504	5.90839e-06	0.00131762	0.000420797
573	1.40824	5.86057	6.49121	0.543734	-4.2339	-2.89257	-0.72	1.40824	5.86057	6.49121	0.543734	-4.2339	-2.89257	-0.72	4.08875	350.925	659.322	1.72243	0.0144957	0.0554335	0.486752	1016.61	0.402192	34.5189	64.8547	0.169428	0.00142588	0.00545275	0.0478797
574	0.841657	5.68886	6.07459	-1.11983	-3.00819	-2.26971	-1.39	0.841657	5.68886	6.07459	-1.11983	-3.00819	-2.26971	-1.39	2.32021	295.556	434.673	0.326335	0.049381	0.103342	0.249075	733.277	0.316416	40.3061	59.2781	0.0445036	0.00673428	0.0140931	0.0339674
575	-0.0745683	5.75448	6.76457	-1.96744	-4.56981	-1.03629	-2.66	-0.0745683	5.75448	6.76457	-1.96744	-4.56981	-1.03629	-2.66	0.928144	315.6	866.593	0.139814	0.0103599	0.35477	0.0699482	1183.7	0.0784107	26.6623	73.2108	0.0118117	0.000875219	0.0299714	0.0059093
578	-2.42788	6.22133	6.59261	-2.16009	-6.73144	-1.69057	-3.71	-2.42788	6.22133	6.59261	-2.16009	-6.73144	-1.69057	-3.71	0.0882239	503.374	729.683	0.115315	0.00119281	0.184414	0.0244775	1233.47	0.00715249	40.8096	59.1569	0.0093488	9.67035e-05	0.0149508	0.00198444
579	0.704554	5.28381	7.16296	-0.485032	-5.65148	-2.95886	-1.32	0.704554	5.28381	7.16296	-0.485032	-5.65148	-2.95886	-1.32	2.02294	197.119	1290.72	0.615677	0.00351233	0.0518782	0.267135	1490.8	0.135695	13.2224	86.579	0.0412984	0.0002356	0.00347988	0.0179189
580	2.54531	1.6481	2.34092	3.19022	-0.125095	-1.17629	3.45	2.54531	1.6481	2.34092	3.19022	-0.125095	-1.17629	3.45	12.7471	5.19707	10.3907	24.2938	0.882413	0.308422	31.5004	85.32	14.9404	6.09127	12.1786	28.4737	1.03424	0.361489	36.9203
581	-1.13682	5.50971	6.67111	-1.55575	-7.33971	-3.02343	-3.08	-1.13682	5.50971	6.67111	-1.55575	-7.33971	-3.02343	-3.08	0.320838	247.081	789.27	0.21103	0.000649236	0.0486342	0.0459593	1036.98	0.0309397	23.827	76.1125	0.0203505	6.26085e-05	0.00468999	0.00443204
582	2.24643	0.469429	1.74658	3.59468	0.849238	0.257429	4.44	2.24643	0.469429	1.74658	3.59468	0.849238	0.257429	4.44	9.45391	1.59908	5.73493	36.4039	2.33786	1.2936	84.7749	141.598	6.67658	1.12931	4.05014	25.7093	1.65106	0.91357	59.8701
583	-0.380543	6.55086	7.40122	-0.369649	-6.66486	-4.253	-2.22	-0.380543	6.55086	7.40122	-0.369649	-6.66486	-4.253	-2.22	0.68349	699.844	1637.98	0.690977	0.00127494	0.0142215	0.108609	2339.32	0.0292175	29.9165	70.0194	0.0295375	5.45004e-05	0.000607933	0.00464276
584	3.01532	1.82381	2.90971	2.99679	-0.956032	-0.663143	2.37	3.01532	1.82381	2.90971	2.99679	-0.956032	-0.663143	2.37	20.3956	6.19542	18.3515	20.0211	0.384415	0.515229	10.6974	76.5607	26.6398	8.09217	23.9699	26.1506	0.502106	0.672969	13.9724
585	2.08597	-0.698	0.872836	1.86077	1.889	2.56543	3.57	2.08597	-0.698	0.872836	1.86077	1.889	2.56543	3.57	8.05237	0.497579	2.39369	6.4287	6.61275	13.0062	35.5166	72.5079	11.1055	0.686242	3.30128	8.86621	9.12004	17.9377	48.9831
586	-2.99184	6.1959	6.15423	-2.09227	-7.04268	-3.52571	-3.58	-2.99184	6.1959	6.15423	-2.09227	-7.04268	-3.52571	-3.58	0.050195	490.735	470.706	0.123407	0.000873779	0.0294308	0.0278757	961.673	0.00521955	51.0293	48.9466	0.0128325	9.08603e-05	0.00306037	0.00289867
588	3.653	2.03057	2.76584	4.48514	-0.331127	-2.38957	4.01	3.653	2.03057	2.76584	4.48514	-0.331127	-2.38957	4.01	38.5904	7.61844	15.8925	88.6896	0.718114	0.091669	55.1469	206.748	18.6655	3.6849	7.68689	42.8975	0.347338	0.0443386	26.6735
589	0.583708	6.49962	7.38033	-0.789656	-5.6874	-3.97	-2.38	0.583708	6.49962	7.38033	-0.789656	-5.6874	-3.97	-2.38	1.79267	664.888	1604.11	0.454001	0.0033884	0.0188734	0.0925506	2271.36	0.0789251	29.2727	70.6234	0.0199881	0.000149179	0.000830931	0.00407467
590	-1.24774	4.91886	7.21059	-1.56419	-8.76041	-4.14686	-3.33	-1.24774	4.91886	7.21059	-1.56419	-8.76041	-4.14686	-3.33	0.287152	136.846	1353.69	0.209256	0.00015682	0.015814	0.0357931	1491.08	0.0192579	9.17762	90.7856	0.0140338	1.05172e-05	0.00106057	0.00240047
591	0.805878	6.19867	7.73428	-0.641409	-6.57367	-3.64214	-2.24	0.805878	6.19867	7.73428	-0.641409	-6.57367	-3.64214	-2.24	2.23866	492.092	2285.36	0.52655	0.00139667	0.0261961	0.106459	2780.35	0.0805172	17.6989	82.1968	0.0189383	5.02335e-05	0.000942188	0.00382896
592	5.24809	-0.746667	0.20878	6.14568	2.37089	-0.681429	6.22	5.24809	-0.746667	0.20878	6.14568	2.37089	-0.681429	6.22	190.202	0.473944	1.23217	466.698	10.7069	0.505894	502.703	1172.52	16.2216	0.0404209	0.105087	39.8029	0.913152	0.0431458	42.8737
593	-0.0510079	-2.09962	0.196596	2.02156	-1.49094	-0.597429	3.3	-0.0510079	-2.09962	0.196596	2.02156	-1.49094	-0.597429	3.3	0.950271	0.122503	1.21725	7.55013	0.225162	0.550225	27.1126	37.7282	2.51873	0.324699	3.22637	20.0119	0.5968	1.45839	71.8631
594	3.76335	0.153714	1.77743	2.29734	0.643063	-0.898571	3.47	3.76335	0.153714	1.77743	2.29734	0.643063	-0.898571	3.47	43.0924	1.16616	5.91465	9.94766	1.9023	0.407151	32.1367	94.5671	45.5681	1.23315	6.25445	10.5192	2.01159	0.430542	33.983
595	3.27971	1.81419	2.41233	3.08353	2.08837	-1.22571	3.77	3.27971	1.81419	2.41233	3.08353	2.08837	-1.22571	3.77	26.5681	6.13611	11.1599	21.8354	8.07171	0.293548	43.3801	117.445	22.6218	5.22467	9.50228	18.592	6.87276	0.249945	36.9365
596	0.864965	-0.731524	1.95914	2.78065	-2.90559	-1.89843	3.47	0.864965	-0.731524	1.95914	2.78065	-2.90559	-1.89843	3.47	2.37492	0.481175	7.09321	16.1295	0.0547166	0.149804	32.1367	58.4201	4.06525	0.823647	12.1417	27.6095	0.0936607	0.256425	55.0098
597	2.05143	1.31152	1.833	2.37503	0.936032	1.594	2.45	2.05143	1.31152	1.833	2.37503	0.936032	1.594	2.45	7.77906	3.71183	6.2526	10.7514	2.54984	4.9234	11.5883	47.5564	16.3575	7.8051	13.1478	22.6076	5.36172	10.3528	24.3676
598	5.71839	-0.727619	0.165459	5.5757	5.15151	1.19657	6.87	5.71839	-0.727619	0.165459	5.5757	5.15151	1.19657	6.87	304.415	0.483058	1.17993	263.935	172.692	3.30875	962.949	1708.96	17.8129	0.0282662	0.0690439	15.4441	10.1051	0.193612	56.347
601	0.91656	5.4699	5.85127	0.748825	-3.74779	-2.35086	-0.06	0.91656	5.4699	5.85127	0.748825	-3.74779	-2.35086	-0.06	2.50067	237.438	347.675	2.11451	0.0235697	0.0952875	0.941765	590.789	0.423277	40.1899	58.8493	0.357914	0.00398953	0.0161289	0.159408
602	-1.29639	3.16419	4.13408	-0.640831	-2.5013	-0.000285714	0.04	-1.29639	3.16419	4.13408	-0.640831	-2.5013	-0.000285714	0.04	0.273518	23.6696	62.4323	0.526854	0.0819782	0.999714	1.04081	89.0248	0.307238	26.5876	70.1291	0.591807	0.0920848	1.12296	1.16913
605	-0.66936	3.4221	6.15935	0.181812	-7.37621	-4.39114	-0.75	-0.66936	3.4221	6.15935	0.181812	-7.37621	-4.39114	-0.75	0.512036	30.6335	473.12	1.19939	0.000625971	0.0123866	0.472367	505.951	0.101203	6.05465	93.5112	0.237056	0.000123722	0.00244818	0.0933622
606	-3.11069	6.7961	7.19444	-3.49651	-7.99221	-3.21314	-5.2	-3.11069	6.7961	7.19444	-3.49651	-7.99221	-3.21314	-5.2	0.04457	894.348	1332	0.0303031	0.000338087	0.04023	0.00551656	2226.47	0.00200182	40.1688	59.8258	0.00136103	1.51849e-05	0.00180689	0.000247771
607	-3.26617	4.28448	5.58682	-1.47526	-8.31625	-3.20429	-2.83	-3.26617	4.28448	5.58682	-1.47526	-8.31625	-3.20429	-2.83	0.0381523	72.5645	266.885	0.228719	0.00024451	0.0405879	0.0590129	339.816	0.0112274	21.3541	78.538	0.0673069	7.19537e-05	0.0119441	0.0173661
610	1.36818	4.65219	5.4875	0.973805	-3.1303	-0.910857	0.19	1.36818	4.65219	5.4875	0.973805	-3.1303	-0.910857	0.19	3.92819	104.814	241.653	2.648	0.0437046	0.402179	1.20925	354.698	1.10747	29.5503	68.1291	0.746551	0.0123216	0.113386	0.340924
611	-2.96301	5.8679	5.89879	-2.54077	-7.29013	-3.82429	-3.91	-2.96301	5.8679	5.89879	-2.54077	-7.29013	-3.82429	-3.91	0.0516634	353.508	364.596	0.078806	0.000682241	0.021834	0.0200405	718.277	0.00719268	49.2161	50.7598	0.0109715	9.49831e-05	0.00303978	0.00279008
612	-0.0442508	2.87724	3.57871	1.54814	-2.90746	-1.80014	0.91	-0.0442508	2.87724	3.57871	1.54814	-2.90746	-1.80014	0.91	0.956714	17.7651	35.8273	4.70273	0.0546143	0.165275	2.48432	61.9561	1.54418	28.6737	57.8269	7.59042	0.0881499	0.266762	4.00981
																						AVERAGE SOP	5.41084	19.5439	55.7419	7.45631	0.863743	0.607888	10.3754
